# Supplementary material for: Disentangling causal relationships linking the oral microbiome, metabolism, inflammation, and dental caries via Mendelian randomization
Source: Medicine (Baltimore). 2026 Apr 24;105(17):e48263. doi: 10.1097/MD.0000000000048263 (PMC13124402; doi:10.1097/MD.0000000000048263)
Supplement: Supplementary file 1 [file medi-105-e48263-s001.xls]

## Sheet: Sheet1
Table S1 STROBE-MR checklist of recommended items to address in reports of Mendelian randomization studies
Item No.	Section	Checklist item	Page	Relevant text from manuscript
1	TITLE and ABSTRACT	Indicate Mendelian randomization (MR) as the study’s design in the title and/or the abstract if that is a main purpose of the study	Page 1	Title: "The Causal Role of the Oral Microbiome–Metabolism–Inflammation Axis in Dental Caries: A Univariable and Multivariable Mendelian Randomization Study". Abstract: Mentions "two-sample Mendelian randomization (MR) framework", "Univariable MR (UVMR)", "Multivariable MR (MVMR)", and "two-step MR".
	INTRODUCTION
2	Background	Explain the scientific background and rationale for the reported study. What is the exposure? Is a potential causal relationship between exposure and outcome plausible? Justify why MR is a helpful method to address the study question	Page 3	Introduction, first two paragraphs. Discusses dental caries as a prevalent global disease, its multifactorial etiology (sugar intake, biofilm dysbiosis, host/environmental factors), and observational links to host metabolic and inflammatory networks. Highlights the limitations of observational studies: "these observation-based associations remain vulnerable to residual confounding, selection bias…
3	Objectives	State specific objectives clearly, including pre-specified causal hypotheses (if any). State that MR is a method that, under specific assumptions, intends to estimate causal effects	Page 4	Introduction, third and fourth paragraphs. States MR is a "powerful approach for causal inference" that "leverages the quasi-random allocation of alleles at conception to substantially mitigate unmeasured confounding and preclude reverse causation". States the study aims to "systematically evaluate the causal relationships between oral microbiome, circulating metabolites, inflammatory proteins, a…
	METHODS
4	Study design and data sources	Present key elements of the study design early in the article. Consider including a table listing sources of data for all phases of the study. For each data source contributing to the analysis, describe the following:	Page 5	Methods 2.1 and 2.3. Section 2.1 describes a "comprehensive MR framework using GWAS summary data" and mentions the workflow starting with UVMR. Section 2.3 lists the four data sources (Oral microbiome, Dental Caries, Blood metabolite, Inflammatory proteins GWAS), mentions sample sizes, populations (European descent), and minimal overlap.
	a)	Setting: Describe the study design and the underlying population, if possible. Describe the setting, locations, and relevant dates, including periods of recruitment, exposure, follow-up, and data collection, when available.	Page 6	Methods 2.3. Mentions data sources from "Danish participants" (oral microbiome), "Finngen R11 database" (caries), "Canadian Longitudinal Study on Aging" (metabolites), and "individuals of European ancestry" (proteins). No specific locations beyond study names or recruitment dates are mentioned.
	b)	Participants: Give the eligibility criteria, and the sources and methods of selection of participants. Report the sample size, and whether any power or sample size calculations were carried out prior to the main analysis	Page 6	Methods 2.3. "We integrated four publicly available large-scale GWAS summary datasets... Oral microbiome GWAS summary statistics came from 610 Danish participants... Caries GWAS data came from Finngen R11 database, comprised 9,446 cases and 288,472 controls. Metabolomics GWAS summary statistics were obtained from the Canadian Longitudinal Study on Aging, including 51,338 individuals... GWAS data …
	c)	Describe measurement, quality control and selection of genetic variants	Page 6	Methods 2.4. "To ensure IV validity, we adopted stringent selection criteria. First... we used a suggestive significance threshold of P < 5 × 10⁻⁵ for initial SNP screening... Second, to reduce linkage disequilibrium (LD)... we applied LD clumping using the 1000 Genomes Project Phase 3 European reference panel with a 10,000-kb window and r² = 0.001... Third, to mitigate weak-instrument bias, we c…
	d)	For each exposure, outcome, and other relevant variables, describe methods of assessment and diagnostic criteria for diseases	Page 6	Methods 2.3. Mentions "43 oral microbial taxa", "Caries GWAS data... comprised 9,446 cases and 288,472 controls", "approximately 1,400 metabolites spanning amino acids, carbohydrates, lipids, nucleotides, and related classes", and "91 inflammatory proteins".
	e)	Provide details of ethics committee approval and participant informed consent, if relevant	Page 2	Manuscript information. "Ethics approval and consent to participate: This study used GWAS data from prior research. Ethical approvals and consents were obtained in the original studies."
5	Assumptions	Explicitly state the three core IV assumptions for the main analysis (relevance, independence and exclusion restriction) as well assumptions for any additional or sensitivity analysis		Methods 2.2. "The validity of MR relies on three core assumptions: (1) Relevance: IVs are strongly associated with the exposure. (2) Independence: IVs are independent of confounders of the exposure–outcome relationship. (3) Exclusion restriction: IVs affect the outcome solely via the exposure, not through alternative pathways. Our design and sensitivity analyses were tailored to evaluate these as…
			Page 5
6	Statistical methods: main analysis	Describe statistical methods and statistics used
	a)	Describe how quantitative variables were handled in the analyses (i.e., scale, units, model)	Page 2	The data and material that support the findings of this study are available in the GWAS Catalog (https://www.ebi.ac.uk/gwas/).
	b)	Describe how genetic variants were handled in the analyses and, if applicable, how their weights were selected	Page 6	Methods 2.4. "First... we used a suggestive significance threshold of P < 5 × 10⁻⁵ for initial SNP screening... Second, to reduce linkage disequilibrium (LD)... we applied LD clumping... with a 10,000-kb window and r² = 0.001... Third, to mitigate weak-instrument bias, we calculated the F-statistic... and retained only SNPs with F ≥ 10."
	c)	Describe the MR estimator (e.g. two-stage least squares, Wald ratio) and related statistics. Detail the included covariates and, in case of two-sample MR, whether the same covariate set was used for adjustment in the two samples	Page 6	Methods 2.5 and 2.6. "To address horizontal pleiotropy, we employed three complementary estimators via the TwoSampleMR R package: inverse variance weighted (IVW) (primary analysis)... weighted median... and MR-Egger... We then applied MVMR to estimate the direct effects of multiple exposures... on caries while accounting for genetic correlations among exposures." No covariates were included as th…
	d)	Explain how missing data were addressed
	e)	If applicable, indicate how multiple testing was addressed		-
7	Assessment of assumptions	Describe any methods or prior knowledge used to assess the assumptions or justify their validity	Page 7	Methods 2.7. "We used Cochran’s Q to assess heterogeneity among IVs (P < 0.05 suggesting heterogeneity). To evaluate horizontal pleiotropy, we used the MR-Egger intercept (P < 0.05 indicating directional pleiotropy) and MR-PRESSO global test, which detects outliers and provides outlier-corrected estimates (P < 0.05 indicating significant pleiotropy)."
8	Sensitivity analyses and additional analyses	Describe any sensitivity analyses or additional analyses performed (e.g. comparison of effect estimates from different approaches, independent replication, bias analytic techniques, validation of instruments, simulations)	Page 7	Methods 2.7. "We used Cochran’s Q to assess heterogeneity... To evaluate horizontal pleiotropy, we used the MR-Egger intercept... and MR-PRESSO global test... When MR-PRESSO identified outliers, we repeated analyses after their removal. Collectively, these sensitivity analyses provided multiple layers of validation for MR assumptions and enhanced the credibility of our findings."
9	Software and pre-registration
	a)	Name statistical software and package(s), including version and settings used	Page 6	Methods 2.5. "we employed three complementary estimators via the TwoSampleMR R package". The R software itself is implied but not explicitly named with a version number.
	b)	State whether the study protocol and details were pre-registered (as well as when and where)
	RESULTS
10	Descriptive data
	a)	Report the numbers of individuals at each stage of included studies and reasons for exclusion. Consider use of a flow diagram	Page 5	Methods 2.1 and 2.3. Methods 2.1 describes the analytical workflow. Methods 2.3 reports the numbers of individuals in each source GWAS study (e.g., "610 Danish participants", "9,446 cases and 288,472 controls").
	b)	Report summary statistics for phenotypic exposure(s), outcome(s), and other relevant variables (e.g. means, SDs, proportions)	Page 6	Methods 2.3. Reports the sample sizes and case/control numbers for each GWAS dataset used as exposure, mediator, and outcome.
	c)	If the data sources include meta-analyses of previous studies, provide the assessments of heterogeneity across these studies
	d)	For two-sample MR:		Methods 2.3. "Participants were predominantly of European descent, and sample overlap was minimal, supporting the sample independence assumption in two-sample MR."
		i. Provide justification of the similarity of the genetic variant-exposure associations between the exposure and outcome samples	Page 6
		ii. Provide information on the number of individuals who overlap between the exposure and outcome studies
11	Main results
	a)	Report the associations between genetic variant and exposure, and between genetic variant and outcome, preferably on an interpretable scale	Table S2-9	Table S2-9
	b)	Report MR estimates of the relationship between exposure and outcome, and the measures of uncertainty from the MR analysis, on an interpretable scale, such as odds ratio or relative risk per SD difference	Table S2-9	Table S2-9
	c)	If relevant, consider translating estimates of relative risk into absolute risk for a meaningful time period
	d)	Consider plots to visualize results (e.g. forest plot, scatterplot of associations between genetic variants and outcome versus between genetic variants and exposure)	Figure 1-4	Figure 1-4
12	Assessment of assumptions
	a)	Report the assessment of the validity of the assumptions	Table S4,6,8	Table S4,6,8 reported Q-statistics for assessment of heterogeneity, and pleiotropy.
	b)	Report any additional statistics (e.g., assessments of heterogeneity across genetic variants, such as I2, Q statistic or E-value)
13	Sensitivity analyses and additional analyses
	a)	Report any sensitivity analyses to assess the robustness of the main results to violations of the assumptions	Table S4,6,8	Table S4,6,8 reported Q-statistics for assessment of heterogeneity, and pleiotropy.
	b)	Report results from other sensitivity analyses or additional analyses	Table S4,6,8	Table S4,6,8 reported MR-PRESSO analysis.
	c)	Report any assessment of direction of causal relationship (e.g., bidirectional MR)	Table S3	We conducted a reverse MR analysis of dental caries on oral microbiota.
	d)	When relevant, report and compare with estimates from non-MR analyses	Page 9-12	Discussion section (Section 4). The findings are contextualized by comparing them with evidence from observational population studies, functional genomics, and in vitro experiments to establish biological plausibility (e.g., "Population studies report higher Haemophilus abundance in health-associated, low-cariogenic individuals").
	e)	Consider additional plots to visualize results (e.g., leave-one-out analyses)		-
	DISCUSSION
14	Key results	Summarize key results with reference to study objectives	Page 9	Abstract and Discussion. "UVMR identified protective causal effects of the genera Haemophilus... and Rothia... on caries risk... The inflammatory proteins CXCL11 and SLAMF1 were causally associated with higher caries risk. Crucially, mediation analysis revealed that the protective effect of Haemophilus was partly mediated through its influence on circulating gamma-glutamylthreonine and X-11483."
15	Limitations	Discuss limitations of the study, taking into account the validity of the IV assumptions, other sources of potential bias, and imprecision. Discuss both direction and magnitude of any potential bias and any efforts to address them	Page 12	Discussion, final paragraph. "First, methodologically, MR relies on key assumptions... the potential for residual horizontal pleiotropy or weak instrument bias cannot be entirely excluded. Second, our study focused on circulating metabolites, which may not perfectly reflect the local metabolic space... Third, our findings are based on data from individuals of predominantly European ancestry... re…
16	Interpretation
	a)	Meaning: Give a cautious overall interpretation of results in the context of their limitations and in comparison with other studies	Page 9-12	Discussion section (Section 4). The entire discussion section interprets the findings by integrating them with existing biological, clinical, and epidemiological literature, while the final paragraph explicitly states the limitations to provide a cautious context.
	b)	Mechanism: Discuss underlying biological mechanisms that could drive a potential causal relationship between the investigated exposure and the outcome, and whether the gene-environment equivalence assumption is reasonable. Use causal language carefully, clarifying that IV estimates may provide causal effects only under certain assumptions	Page 9-12	Discussion section (Section 4). Discusses potential mechanisms, e.g., for Rothia: "a prototypical nitrate-reducing genus—is commonly found in individuals without oral diseases and increases with nitrate intake. And the nitrate reduction can enhance the antioxidant capacity of saliva, thereby having the potential to prevent caries". Causal language is used throughout, framed by the MR methodology.
	c)	Clinical relevance: Discuss whether the results have clinical or public policy relevance, and to what extent they inform effect sizes of possible interventions	Page 9-12	Introduction and Conclusion. "these causal insights may inform biomarker and target prioritization. For example, saliva-based multi-molecular panels have translational promise for individualized risk stratification, early warning, and precision prevention." Conclusion: "These results highlight novel biomarkers for risk stratification and potential therapeutic targets, offering a scientific basis …
17	Generalizability	Discuss the generalizability of the study results (a) to other populations, (b) across other exposure periods/timings, and (c) across other levels of exposure	Page 12	Discussion, final paragraph. "Third, our findings are based on data from individuals of predominantly European ancestry. Due to differences in LD structure, these results require validation in diverse populations."
	OTHER INFORMATION
18	Funding	Describe sources of funding and the role of funders in the present study and, if applicable, sources of funding for the databases and original study or studies on which the present study is based
19	Data and data sharing	Provide the data used to perform all analyses or report where and how the data can be accessed, and reference these sources in the article. Provide the statistical code needed to reproduce the results in the article, or report whether the code is publicly accessible and if so, where	Page 2	The data and material that support the findings of this study are available in the GWAS Catalog (https://www.ebi.ac.uk/gwas/).
20	Conflicts of Interest	All authors should declare all potential conflicts of interest	Page 2	The authors declare that they have no competing interests.

## Sheet: Sheet2
Supplemental Table S2. UVMR analysis of the causal effects of oral microbiota on dental caries
exposure	outcome	method	nsnp	b	se	pval	lo_ci	up_ci	or	or_lci95	or_uci95
Phylum Firmicutes	Dental caries	MR Egger	13	0.0711758	0.0693762	0.326953	-0.0648016	0.207153	1.07377	0.937253	1.23017
Phylum Firmicutes	Dental caries	Weighted median	13	0.00331075	0.0208133	0.873615	-0.0374834	0.0441049	1.00332	0.96321	1.04509
Phylum Firmicutes	Dental caries	Inverse variance weighted	13	0.0102879	0.0159637	0.519283	-0.0210011	0.0415768	1.01034	0.979218	1.04245
Phylum Firmicutes	Dental caries	Simple mode	13	0.0518271	0.0375669	0.192878	-0.0218041	0.125458	1.05319	0.978432	1.13367
Phylum Firmicutes	Dental caries	Weighted mode	13	-0.0175061	0.0334135	0.609872	-0.0829966	0.0479843	0.982646	0.920354	1.04915
Phylum Proteobacteria	Dental caries	MR Egger	14	0.0591411	0.0995321	0.563419	-0.135942	0.254224	1.06092	0.872893	1.28946
Phylum Proteobacteria	Dental caries	Weighted median	14	0.0030012	0.0226203	0.894448	-0.0413345	0.0473369	1.00301	0.959508	1.04848
Phylum Proteobacteria	Dental caries	Inverse variance weighted	14	-0.00743934	0.0193731	0.700976	-0.0454106	0.0305319	0.992588	0.955605	1.031
Phylum Proteobacteria	Dental caries	Simple mode	14	0.00603195	0.0375202	0.874749	-0.0675076	0.0795715	1.00605	0.934721	1.08282
Phylum Proteobacteria	Dental caries	Weighted mode	14	0.0129003	0.0362633	0.727741	-0.0581757	0.0839763	1.01298	0.943484	1.0876
Class Bacilli	Dental caries	MR Egger	7	-0.11848	0.101275	0.294771	-0.316979	0.0800182	0.888269	0.728346	1.08331
Class Bacilli	Dental caries	Weighted median	7	0.0392627	0.0292139	0.178957	-0.0179965	0.0965219	1.04004	0.982164	1.10133
Class Bacilli	Dental caries	Inverse variance weighted	7	0.0297581	0.0219443	0.175075	-0.0132527	0.0727688	1.03021	0.986835	1.07548
Class Bacilli	Dental caries	Simple mode	7	0.0472604	0.0479685	0.362554	-0.0467578	0.141279	1.0484	0.954318	1.15175
Class Bacilli	Dental caries	Weighted mode	7	0.0472604	0.0453137	0.337155	-0.0415545	0.136075	1.0484	0.959297	1.14577
Order Bacteroidales	Dental caries	MR Egger	24	-0.0308094	0.0450864	0.501526	-0.119179	0.05756	0.96966	0.887649	1.05925
Order Bacteroidales	Dental caries	Weighted median	24	0.0172553	0.016339	0.290932	-0.0147691	0.0492797	1.0174	0.985339	1.05051
Order Bacteroidales	Dental caries	Inverse variance weighted	24	0.0149481	0.0129545	0.248544	-0.0104427	0.0403389	1.01506	0.989612	1.04116
Order Bacteroidales	Dental caries	Simple mode	24	0.0408494	0.0361656	0.270326	-0.0300352	0.111734	1.0417	0.970411	1.11822
Order Bacteroidales	Dental caries	Weighted mode	24	0.0290002	0.0360857	0.429829	-0.0417278	0.0997281	1.02942	0.959131	1.10487
Order Fusobacteriales	Dental caries	MR Egger	12	-0.0844388	0.0580422	0.176388	-0.198201	0.0293239	0.919028	0.820205	1.02976
Order Fusobacteriales	Dental caries	Weighted median	12	-0.00525433	0.0206721	0.79936	-0.0457716	0.0352629	0.994759	0.95526	1.03589
Order Fusobacteriales	Dental caries	Inverse variance weighted	12	-0.0105524	0.016179	0.514255	-0.0422632	0.0211584	0.989503	0.958617	1.02138
Order Fusobacteriales	Dental caries	Simple mode	12	0.0114562	0.0310136	0.718847	-0.0493305	0.072243	1.01152	0.951866	1.07492
Order Fusobacteriales	Dental caries	Weighted mode	12	9.21295e-05	0.0311562	0.997694	-0.060974	0.0611583	1.00009	0.940848	1.06307
Order Actinomycetales	Dental caries	MR Egger	11	-0.0981146	0.0700814	0.195026	-0.235474	0.039245	0.906545	0.790196	1.04003
Order Actinomycetales	Dental caries	Weighted median	11	-0.0262463	0.0215538	0.223334	-0.0684916	0.0159991	0.974095	0.933801	1.01613
Order Actinomycetales	Dental caries	Inverse variance weighted	11	-0.0262936	0.0155927	0.0917421	-0.0568552	0.00426805	0.974049	0.944731	1.00428
Order Actinomycetales	Dental caries	Simple mode	11	-0.0240481	0.0366028	0.526011	-0.0957897	0.0476935	0.976239	0.908655	1.04885
Order Actinomycetales	Dental caries	Weighted mode	11	-0.0355334	0.0349908	0.333804	-0.104115	0.0330485	0.96509	0.901121	1.0336
Order Clostridiales	Dental caries	MR Egger	16	-0.00253809	0.0499996	0.960232	-0.100537	0.0954611	0.997465	0.904351	1.10017
Order Clostridiales	Dental caries	Weighted median	16	-0.00286149	0.019421	0.882864	-0.0409267	0.0352037	0.997143	0.959899	1.03583
Order Clostridiales	Dental caries	Inverse variance weighted	16	-0.0044445	0.0140206	0.751245	-0.0319249	0.0230359	0.995565	0.968579	1.0233
Order Clostridiales	Dental caries	Simple mode	16	0.0193672	0.0333172	0.569673	-0.0459346	0.084669	1.01956	0.955104	1.08836
Order Clostridiales	Dental caries	Weighted mode	16	0.0200016	0.0369494	0.596233	-0.0524191	0.0924224	1.0202	0.948931	1.09683
Family Veillonellaceae	Dental caries	MR Egger	8	0.0205512	0.0688316	0.775336	-0.114359	0.155461	1.02076	0.891938	1.1682
Family Veillonellaceae	Dental caries	Weighted median	8	-0.0174953	0.0248771	0.481888	-0.0662544	0.0312638	0.982657	0.935893	1.03176
Family Veillonellaceae	Dental caries	Inverse variance weighted	8	-0.0127539	0.0204282	0.532411	-0.0527933	0.0272854	0.987327	0.948576	1.02766
Family Veillonellaceae	Dental caries	Simple mode	8	-0.0595621	0.0492365	0.265652	-0.156066	0.0369414	0.942177	0.855503	1.03763
Family Veillonellaceae	Dental caries	Weighted mode	8	0.00364448	0.0370648	0.924429	-0.0690024	0.0762914	1.00365	0.933324	1.07928
Family Pasteurellaceae	Dental caries	MR Egger	15	-0.0204407	0.0801285	0.802638	-0.177493	0.136611	0.979767	0.837367	1.14638
Family Pasteurellaceae	Dental caries	Weighted median	15	-0.01137	0.0214011	0.595224	-0.053316	0.0305761	0.988694	0.94808	1.03105
Family Pasteurellaceae	Dental caries	Inverse variance weighted	15	-0.0154735	0.0162365	0.340586	-0.0472972	0.0163501	0.984646	0.953804	1.01648
Family Pasteurellaceae	Dental caries	Simple mode	15	0.046207	0.0449447	0.321345	-0.0418846	0.134299	1.04729	0.95898	1.14373
Family Pasteurellaceae	Dental caries	Weighted mode	15	-0.0658091	0.0411168	0.131796	-0.146398	0.0147798	0.93631	0.863814	1.01489
Family Prevotellaceae	Dental caries	MR Egger	15	0.0299343	0.0547961	0.594122	-0.077466	0.137335	1.03039	0.925459	1.14721
Family Prevotellaceae	Dental caries	Weighted median	15	0.0191838	0.0196965	0.33007	-0.0194213	0.0577889	1.01937	0.980766	1.05949
Family Prevotellaceae	Dental caries	Inverse variance weighted	15	0.0159254	0.0155729	0.306479	-0.0145974	0.0464483	1.01605	0.985509	1.04754
Family Prevotellaceae	Dental caries	Simple mode	15	0.02185	0.0380063	0.57448	-0.0526423	0.0963422	1.02209	0.948719	1.10114
Family Prevotellaceae	Dental caries	Weighted mode	15	0.0210805	0.0380165	0.58798	-0.0534318	0.0955927	1.0213	0.947971	1.10031
Family Actinomycetaceae	Dental caries	MR Egger	9	0.0579671	0.100362	0.581643	-0.138743	0.254678	1.05968	0.870451	1.29005
Family Actinomycetaceae	Dental caries	Weighted median	9	0.0197274	0.02772	0.476673	-0.0346039	0.0740587	1.01992	0.965988	1.07687
Family Actinomycetaceae	Dental caries	Inverse variance weighted	9	-0.00762208	0.0247713	0.758312	-0.0561737	0.0409296	0.992407	0.945375	1.04178
Family Actinomycetaceae	Dental caries	Simple mode	9	0.0287973	0.0412562	0.504949	-0.0520649	0.109659	1.02922	0.949267	1.1159
Family Actinomycetaceae	Dental caries	Weighted mode	9	0.0304716	0.0433128	0.501688	-0.0544215	0.115365	1.03094	0.947033	1.12228
Family Lachnospiraceae_[XIV]	Dental caries	MR Egger	16	-0.02567	0.0526087	0.633143	-0.128783	0.077443	0.974657	0.879165	1.08052
Family Lachnospiraceae_[XIV]	Dental caries	Weighted median	16	-0.00958003	0.0194384	0.622125	-0.0476792	0.0285192	0.990466	0.95344	1.02893
Family Lachnospiraceae_[XIV]	Dental caries	Inverse variance weighted	16	-0.0120795	0.0142492	0.396588	-0.0400081	0.015849	0.987993	0.960782	1.01598
Family Lachnospiraceae_[XIV]	Dental caries	Simple mode	16	-0.00356845	0.0335015	0.916584	-0.0692314	0.0620945	0.996438	0.933111	1.06406
Family Lachnospiraceae_[XIV]	Dental caries	Weighted mode	16	-0.00468637	0.0364385	0.899375	-0.0761058	0.0667331	0.995325	0.926718	1.06901
Genus Veillonella	Dental caries	MR Egger	11	0.0251644	0.0595473	0.682508	-0.0915483	0.141877	1.02548	0.912517	1.15243
Genus Veillonella	Dental caries	Weighted median	11	-0.0213347	0.0240163	0.374357	-0.0684066	0.0257373	0.978891	0.933881	1.02607
Genus Veillonella	Dental caries	Inverse variance weighted	11	-0.0278485	0.017862	0.118975	-0.0628579	0.007161	0.972536	0.939077	1.00719
Genus Veillonella	Dental caries	Simple mode	11	-0.0312452	0.0390629	0.442372	-0.107809	0.0453181	0.969238	0.897799	1.04636
Genus Veillonella	Dental caries	Weighted mode	11	-0.0150838	0.0368638	0.691037	-0.0873368	0.0571693	0.985029	0.916368	1.05884
Genus Haemophilus	Dental caries	MR Egger	17	-0.00249901	0.0670426	0.970757	-0.133903	0.128905	0.997504	0.874675	1.13758
Genus Haemophilus	Dental caries	Weighted median	17	-0.0293679	0.0193298	0.128686	-0.0672542	0.00851855	0.971059	0.934957	1.00855
Genus Haemophilus	Dental caries	Inverse variance weighted	17	-0.0357928	0.0151871	0.0184335	-0.0655594	-0.00602612	0.96484	0.936543	0.993992
Genus Haemophilus	Dental caries	Simple mode	17	-0.0506434	0.0381599	0.203092	-0.125437	0.0241501	0.950618	0.882111	1.02444
Genus Haemophilus	Dental caries	Weighted mode	17	-0.0514836	0.0356916	0.168464	-0.121439	0.0184719	0.949819	0.885645	1.01864
Genus Streptococcus	Dental caries	MR Egger	11	-0.040861	0.0761395	0.604513	-0.190094	0.108372	0.959963	0.826881	1.11446
Genus Streptococcus	Dental caries	Weighted median	11	-0.0236904	0.0229109	0.301127	-0.0685958	0.0212151	0.976588	0.933704	1.02144
Genus Streptococcus	Dental caries	Inverse variance weighted	11	-0.0150079	0.0174659	0.390192	-0.049241	0.0192253	0.985104	0.951952	1.01941
Genus Streptococcus	Dental caries	Simple mode	11	-0.0214382	0.0365	0.569994	-0.0929782	0.0501019	0.97879	0.911213	1.05138
Genus Streptococcus	Dental caries	Weighted mode	11	-0.025265	0.0358823	0.497435	-0.0955943	0.0450643	0.975052	0.908833	1.0461
Genus Neisseria	Dental caries	MR Egger	6	-0.216449	0.33671	0.555328	-0.8764	0.443503	0.805374	0.416279	1.55816
Genus Neisseria	Dental caries	Weighted median	6	0.0158183	0.0296443	0.593616	-0.0422845	0.0739212	1.01594	0.958597	1.07672
Genus Neisseria	Dental caries	Inverse variance weighted	6	0.0267405	0.0287977	0.353116	-0.0297031	0.0831841	1.0271	0.970734	1.08674
Genus Neisseria	Dental caries	Simple mode	6	-0.0006519	0.0530381	0.990669	-0.104607	0.103303	0.999348	0.900679	1.10883
Genus Neisseria	Dental caries	Weighted mode	6	0.00666128	0.0479571	0.89495	-0.0873347	0.100657	1.00668	0.91637	1.1059
Genus Prevotella	Dental caries	MR Egger	15	-0.00318816	0.0504467	0.95057	-0.102064	0.0956875	0.996817	0.902972	1.10042
Genus Prevotella	Dental caries	Weighted median	15	0.0097369	0.0196511	0.620255	-0.0287792	0.048253	1.00978	0.971631	1.04944
Genus Prevotella	Dental caries	Inverse variance weighted	15	-0.000210749	0.0143515	0.988284	-0.0283397	0.0279182	0.999789	0.972058	1.02831
Genus Prevotella	Dental caries	Simple mode	15	-0.0406602	0.0371571	0.292303	-0.113488	0.0321677	0.960155	0.892715	1.03269
Genus Prevotella	Dental caries	Weighted mode	15	0.0237595	0.0354664	0.513811	-0.0457546	0.0932735	1.02404	0.955276	1.09776
Genus Porphyromonas	Dental caries	MR Egger	11	-0.0293102	0.0968927	0.769144	-0.21922	0.160599	0.971115	0.803145	1.17421
Genus Porphyromonas	Dental caries	Weighted median	11	-0.00567396	0.0228778	0.804125	-0.0505144	0.0391664	0.994342	0.95074	1.03994
Genus Porphyromonas	Dental caries	Inverse variance weighted	11	0.00791538	0.017097	0.643387	-0.0255948	0.0414255	1.00795	0.97473	1.0423
Genus Porphyromonas	Dental caries	Simple mode	11	-0.00690909	0.0366626	0.854293	-0.0787677	0.0649496	0.993115	0.924255	1.06711
Genus Porphyromonas	Dental caries	Weighted mode	11	-0.0179641	0.0309473	0.574442	-0.0786209	0.0426926	0.982196	0.92439	1.04362
Genus Fusobacterium	Dental caries	MR Egger	16	-0.115278	0.0545965	0.0531928	-0.222287	-0.00826896	0.891118	0.800685	0.991765
Genus Fusobacterium	Dental caries	Weighted median	16	0.00554854	0.0170057	0.744216	-0.0277826	0.0388797	1.00556	0.9726	1.03965
Genus Fusobacterium	Dental caries	Inverse variance weighted	16	0.00210475	0.0131583	0.872915	-0.0236854	0.0278949	1.00211	0.976593	1.02829
Genus Fusobacterium	Dental caries	Simple mode	16	-0.00837801	0.0295646	0.780759	-0.0663246	0.0495685	0.991657	0.935827	1.05082
Genus Fusobacterium	Dental caries	Weighted mode	16	-0.00599159	0.0278733	0.832695	-0.0606233	0.0486401	0.994026	0.941178	1.04984
Genus Rothia	Dental caries	MR Egger	15	-0.0639608	0.0583338	0.292773	-0.178295	0.0503734	0.938042	0.836696	1.05166
Genus Rothia	Dental caries	Weighted median	15	-0.0217405	0.0198487	0.27338	-0.060644	0.017163	0.978494	0.941158	1.01731
Genus Rothia	Dental caries	Inverse variance weighted	15	-0.0360267	0.0162679	0.0267879	-0.0679117	-0.00414172	0.964615	0.934343	0.995867
Genus Rothia	Dental caries	Simple mode	15	-0.00484515	0.0363564	0.895878	-0.0761036	0.0664133	0.995167	0.92672	1.06867
Genus Rothia	Dental caries	Weighted mode	15	-0.00920304	0.0301347	0.764557	-0.068267	0.0498609	0.990839	0.934011	1.05112
Genus Schaalia	Dental caries	MR Egger	18	-0.0575939	0.0539051	0.301181	-0.163248	0.04806	0.944033	0.849381	1.04923
Genus Schaalia	Dental caries	Weighted median	18	0.00119088	0.0192649	0.950709	-0.0365684	0.0389502	1.00119	0.964092	1.03972
Genus Schaalia	Dental caries	Inverse variance weighted	18	-0.0130311	0.0141484	0.357033	-0.0407619	0.0146997	0.987053	0.960058	1.01481
Genus Schaalia	Dental caries	Simple mode	18	0.0309793	0.0369955	0.413996	-0.0415318	0.10349	1.03146	0.959319	1.10904
Genus Schaalia	Dental caries	Weighted mode	18	0.0224841	0.0332918	0.508527	-0.0427678	0.087736	1.02274	0.958134	1.0917
Genus Granulicatella	Dental caries	MR Egger	10	-0.0249819	0.0704385	0.73201	-0.163041	0.113077	0.975328	0.849556	1.11972
Genus Granulicatella	Dental caries	Weighted median	10	-0.00453673	0.0216765	0.83422	-0.0470227	0.0379492	0.995474	0.954066	1.03868
Genus Granulicatella	Dental caries	Inverse variance weighted	10	-0.00104403	0.0170004	0.951031	-0.0343648	0.0322768	0.998957	0.966219	1.0328
Genus Granulicatella	Dental caries	Simple mode	10	-0.00862608	0.0320442	0.793851	-0.0714328	0.0541806	0.991411	0.931059	1.05568
Genus Granulicatella	Dental caries	Weighted mode	10	-0.0071178	0.0291673	0.812677	-0.0642858	0.0500502	0.992907	0.937737	1.05132
Genus Leptotrichia	Dental caries	MR Egger	7	-0.0479912	0.0803352	0.576272	-0.205448	0.109466	0.953142	0.814282	1.11568
Genus Leptotrichia	Dental caries	Weighted median	7	0.00353596	0.0265398	0.89401	-0.0484821	0.055554	1.00354	0.952674	1.05713
Genus Leptotrichia	Dental caries	Inverse variance weighted	7	0.00571071	0.0202505	0.777941	-0.0339803	0.0454017	1.00573	0.966591	1.04645
Genus Leptotrichia	Dental caries	Simple mode	7	0.00857445	0.0392948	0.834499	-0.0684433	0.0855922	1.00861	0.933846	1.08936
Genus Leptotrichia	Dental caries	Weighted mode	7	0.0109279	0.0379326	0.782973	-0.06342	0.0852758	1.01099	0.938549	1.08902
Genus Alloprevotella	Dental caries	MR Egger	5	-0.0823459	0.100894	0.474184	-0.280098	0.115406	0.920953	0.75571	1.12233
Genus Alloprevotella	Dental caries	Weighted median	5	0.0367781	0.0353212	0.29776	-0.0324514	0.106008	1.03746	0.96807	1.11183
Genus Alloprevotella	Dental caries	Inverse variance weighted	5	0.020127	0.0317262	0.52582	-0.0420562	0.0823103	1.02033	0.958816	1.08579
Genus Alloprevotella	Dental caries	Simple mode	5	0.0442263	0.0585535	0.492097	-0.0705386	0.158991	1.04522	0.931892	1.17233
Genus Alloprevotella	Dental caries	Weighted mode	5	0.0470589	0.0597591	0.475043	-0.0700689	0.164187	1.04818	0.93233	1.17843
unknown Veillonella species (ASV0001)	Dental caries	MR Egger	9	0.0141948	0.0494152	0.782233	-0.0826589	0.111049	1.0143	0.920665	1.11745
unknown Veillonella species (ASV0001)	Dental caries	Weighted median	9	0.0102731	0.0219679	0.640041	-0.032784	0.0533303	1.01033	0.967748	1.05478
unknown Veillonella species (ASV0001)	Dental caries	Inverse variance weighted	9	0.00125789	0.0172526	0.941878	-0.0325572	0.035073	1.00126	0.967967	1.0357
unknown Veillonella species (ASV0001)	Dental caries	Simple mode	9	0.00545033	0.0348055	0.879444	-0.0627684	0.073669	1.00547	0.939161	1.07645
unknown Veillonella species (ASV0001)	Dental caries	Weighted mode	9	0.0110403	0.0298947	0.721484	-0.0475534	0.0696339	1.0111	0.95356	1.07212
Species parainfluenzae	Dental caries	MR Egger	11	-0.145891	0.0829128	0.112338	-0.3084	0.0166181	0.864252	0.734621	1.01676
Species parainfluenzae	Dental caries	Weighted median	11	-0.03755	0.0230378	0.103115	-0.082704	0.00760397	0.963146	0.920624	1.00763
Species parainfluenzae	Dental caries	Inverse variance weighted	11	-0.0251431	0.0189393	0.184324	-0.0622642	0.011978	0.97517	0.939635	1.01205
Species parainfluenzae	Dental caries	Simple mode	11	-0.0623676	0.039865	0.148774	-0.140503	0.0157679	0.939537	0.868921	1.01589
Species parainfluenzae	Dental caries	Weighted mode	11	-0.0599122	0.0370882	0.137298	-0.132605	0.0127807	0.941847	0.875811	1.01286
unknown Streptococcus species (ASV0003)	Dental caries	MR Egger	3	-0.174879	0.180096	0.509355	-0.527866	0.178108	0.839559	0.589862	1.19495
unknown Streptococcus species (ASV0003)	Dental caries	Weighted median	3	0.0242232	0.0437728	0.579999	-0.0615714	0.110018	1.02452	0.940286	1.1163
unknown Streptococcus species (ASV0003)	Dental caries	Inverse variance weighted	3	0.0138077	0.0347135	0.690807	-0.0542309	0.0818462	1.0139	0.947213	1.08529
unknown Streptococcus species (ASV0003)	Dental caries	Simple mode	3	0.0565532	0.0606469	0.44952	-0.0623146	0.175421	1.05818	0.939587	1.19175
unknown Streptococcus species (ASV0003)	Dental caries	Weighted mode	3	0.0544311	0.0544898	0.423065	-0.0523689	0.161231	1.05594	0.948979	1.17496
unknown Neisseria species (ASV0004)	Dental caries	MR Egger	8	0.0886663	0.080439	0.31258	-0.0689942	0.246327	1.09272	0.933332	1.27932
unknown Neisseria species (ASV0004)	Dental caries	Weighted median	8	0.0307197	0.0255141	0.228578	-0.0192879	0.0807273	1.0312	0.980897	1.08408
unknown Neisseria species (ASV0004)	Dental caries	Inverse variance weighted	8	0.0139403	0.0190435	0.464153	-0.0233849	0.0512656	1.01404	0.976886	1.0526
unknown Neisseria species (ASV0004)	Dental caries	Simple mode	8	0.0389302	0.0375081	0.333827	-0.0345857	0.112446	1.0397	0.966006	1.11901
unknown Neisseria species (ASV0004)	Dental caries	Weighted mode	8	0.0379067	0.0380887	0.352779	-0.0367472	0.112561	1.03863	0.96392	1.11914
Species histicola	Dental caries	MR Egger	15	-0.00717166	0.0863309	0.93506	-0.17638	0.162037	0.992854	0.838299	1.1759
Species histicola	Dental caries	Weighted median	15	-0.0273478	0.0203044	0.178017	-0.0671444	0.0124489	0.973023	0.93506	1.01253
Species histicola	Dental caries	Inverse variance weighted	15	-0.0227861	0.0145965	0.118508	-0.0513952	0.005823	0.977472	0.949903	1.00584
Species histicola	Dental caries	Simple mode	15	-0.0302894	0.0310499	0.345864	-0.0911472	0.0305684	0.970165	0.912883	1.03104
Species histicola	Dental caries	Weighted mode	15	-0.0295646	0.0311456	0.358598	-0.0906099	0.0314807	0.970868	0.913374	1.03198
unknown Streptococcus species (ASV0006)	Dental caries	MR Egger	9	0.0365016	0.126794	0.781774	-0.212014	0.285017	1.03718	0.808953	1.32978
unknown Streptococcus species (ASV0006)	Dental caries	Weighted median	9	0.00862266	0.0269152	0.748692	-0.0441311	0.0613764	1.00866	0.956829	1.0633
unknown Streptococcus species (ASV0006)	Dental caries	Inverse variance weighted	9	-0.0106222	0.0234115	0.650032	-0.0565088	0.0352644	0.989434	0.945058	1.03589
unknown Streptococcus species (ASV0006)	Dental caries	Simple mode	9	0.0364948	0.0493359	0.48061	-0.0602035	0.133193	1.03717	0.941573	1.14247
unknown Streptococcus species (ASV0006)	Dental caries	Weighted mode	9	0.0355571	0.0447834	0.450115	-0.0522184	0.123333	1.0362	0.949122	1.13126
Species parvula	Dental caries	MR Egger	3	-0.029645	0.232517	0.919269	-0.485379	0.426089	0.97079	0.615464	1.53126
Species parvula	Dental caries	Weighted median	3	-0.00384979	0.0461541	0.933524	-0.0943119	0.0866123	0.996158	0.909999	1.09047
Species parvula	Dental caries	Inverse variance weighted	3	-0.00654115	0.0353246	0.853094	-0.0757774	0.0626951	0.99348	0.927023	1.0647
Species parvula	Dental caries	Simple mode	3	0.0052157	0.0581092	0.93666	-0.108678	0.11911	1.00523	0.897019	1.12649
Species parvula	Dental caries	Weighted mode	3	0.00228684	0.0588069	0.972513	-0.112975	0.117548	1.00229	0.893173	1.12474
unknown Porphyromonas species (ASV0008)	Dental caries	MR Egger	6	0.159083	0.151346	0.352508	-0.137554	0.455721	1.17244	0.871488	1.57731
unknown Porphyromonas species (ASV0008)	Dental caries	Weighted median	6	-0.00995378	0.0309119	0.747449	-0.0705412	0.0506336	0.990096	0.931889	1.05194
unknown Porphyromonas species (ASV0008)	Dental caries	Inverse variance weighted	6	-0.0260122	0.0235455	0.269261	-0.0721613	0.0201369	0.974323	0.930381	1.02034
unknown Porphyromonas species (ASV0008)	Dental caries	Simple mode	6	0.0116693	0.0502591	0.825599	-0.0868384	0.110177	1.01174	0.916825	1.11648
unknown Porphyromonas species (ASV0008)	Dental caries	Weighted mode	6	0.00583671	0.0421975	0.895387	-0.0768704	0.0885438	1.00585	0.92601	1.09258
unknown Streptococcus species (ASV0009)	Dental caries	MR Egger	10	0.106959	0.129673	0.433368	-0.1472	0.361118	1.11289	0.863121	1.43493
unknown Streptococcus species (ASV0009)	Dental caries	Weighted median	10	-0.000870206	0.0261748	0.973478	-0.0521728	0.0504324	0.99913	0.949165	1.05173
unknown Streptococcus species (ASV0009)	Dental caries	Inverse variance weighted	10	0.00155812	0.023045	0.946094	-0.04361	0.0467263	1.00156	0.957327	1.04784
unknown Streptococcus species (ASV0009)	Dental caries	Simple mode	10	-0.00262828	0.0384887	0.94705	-0.0780661	0.0728096	0.997375	0.924903	1.07553
unknown Streptococcus species (ASV0009)	Dental caries	Weighted mode	10	-0.00173961	0.0374149	0.963931	-0.0750728	0.0715936	0.998262	0.927676	1.07422
Species periodonticum	Dental caries	MR Egger	13	0.149666	0.0788524	0.0842274	-0.00488463	0.304217	1.16145	0.995127	1.35556
Species periodonticum	Dental caries	Weighted median	13	-0.0102631	0.0227782	0.652301	-0.0549084	0.0343821	0.989789	0.946572	1.03498
Species periodonticum	Dental caries	Inverse variance weighted	13	0.0153939	0.0185036	0.405442	-0.0208732	0.051661	1.01551	0.979343	1.05302
Species periodonticum	Dental caries	Simple mode	13	-0.0336947	0.0423952	0.442179	-0.116789	0.0493999	0.966867	0.889773	1.05064
Species periodonticum	Dental caries	Weighted mode	13	-0.0296055	0.0406837	0.480756	-0.109346	0.0501346	0.970828	0.896421	1.05141
Species dispar	Dental caries	MR Egger	6	-0.0864924	0.0692704	0.279894	-0.222262	0.0492777	0.917143	0.800705	1.05051
Species dispar	Dental caries	Weighted median	6	-0.03385	0.0258063	0.189623	-0.0844303	0.0167303	0.966716	0.919036	1.01687
Species dispar	Dental caries	Inverse variance weighted	6	-0.0344029	0.0204262	0.0921323	-0.0744383	0.00563242	0.966182	0.928265	1.00565
Species dispar	Dental caries	Simple mode	6	-0.0400889	0.0370405	0.328532	-0.112688	0.0325106	0.960704	0.893429	1.03304
Species dispar	Dental caries	Weighted mode	6	-0.0459892	0.0350853	0.246905	-0.114756	0.022778	0.955052	0.891583	1.02304
unknown Rothia species (ASV0012)	Dental caries	MR Egger	4	0.226135	0.165502	0.305167	-0.0982494	0.550519	1.25374	0.906423	1.73415
unknown Rothia species (ASV0012)	Dental caries	Weighted median	4	0.0299365	0.0287438	0.297645	-0.0264013	0.0862743	1.03039	0.973944	1.09011
unknown Rothia species (ASV0012)	Dental caries	Inverse variance weighted	4	0.0083977	0.0245196	0.731982	-0.0396607	0.0564561	1.00843	0.961115	1.05808
unknown Rothia species (ASV0012)	Dental caries	Simple mode	4	0.0341149	0.0405342	0.461791	-0.0453322	0.113562	1.0347	0.95568	1.12026
unknown Rothia species (ASV0012)	Dental caries	Weighted mode	4	0.0350748	0.0382031	0.426266	-0.0398033	0.109953	1.0357	0.960978	1.11623
Species micronuciformis	Dental caries	MR Egger	8	0.143478	0.0934934	0.175775	-0.0397694	0.326725	1.15428	0.961011	1.38642
Species micronuciformis	Dental caries	Weighted median	8	-0.00750733	0.0258646	0.771621	-0.058202	0.0431873	0.992521	0.943459	1.04413
Species micronuciformis	Dental caries	Inverse variance weighted	8	-0.0106638	0.0204316	0.601722	-0.0507096	0.0293821	0.989393	0.950555	1.02982
Species micronuciformis	Dental caries	Simple mode	8	-0.00197346	0.0429835	0.964663	-0.0862212	0.0822742	0.998028	0.917391	1.08575
Species micronuciformis	Dental caries	Weighted mode	8	-0.00600436	0.0391857	0.882542	-0.0828083	0.0707996	0.994014	0.920528	1.07337
Species pallens	Dental caries	MR Egger	7	0.141924	0.210768	0.530578	-0.271181	0.55503	1.15249	0.762479	1.74199
Species pallens	Dental caries	Weighted median	7	0.00602697	0.0305219	0.843465	-0.053796	0.06585	1.00605	0.947625	1.06807
Species pallens	Dental caries	Inverse variance weighted	7	0.011373	0.0296324	0.701124	-0.0467065	0.0694525	1.01144	0.954368	1.07192
Species pallens	Dental caries	Simple mode	7	0.00576446	0.0535297	0.917755	-0.0991538	0.110683	1.00578	0.905603	1.11704
Species pallens	Dental caries	Weighted mode	7	0.00879449	0.0507942	0.868235	-0.0907622	0.108351	1.00883	0.913235	1.11444
Species mucilaginosa	Dental caries	MR Egger	14	0.0411932	0.0555153	0.472352	-0.0676168	0.150003	1.04205	0.934619	1.16184
Species mucilaginosa	Dental caries	Weighted median	14	-0.0102382	0.0176469	0.561798	-0.0448262	0.0243497	0.989814	0.956164	1.02465
Species mucilaginosa	Dental caries	Inverse variance weighted	14	0.00081109	0.015003	0.956886	-0.0285948	0.030217	1.00081	0.97181	1.03068
Species mucilaginosa	Dental caries	Simple mode	14	-0.0239884	0.0353142	0.508871	-0.0932042	0.0452274	0.976297	0.911007	1.04627
Species mucilaginosa	Dental caries	Weighted mode	14	-0.0275527	0.0369989	0.469707	-0.10007	0.044965	0.972823	0.904774	1.04599
unknown Rothia species (ASV0016)	Dental caries	MR Egger	13	0.00830867	0.0734301	0.91195	-0.135614	0.152232	1.00834	0.873179	1.16443
unknown Rothia species (ASV0016)	Dental caries	Weighted median	13	0.0141702	0.0188722	0.452745	-0.0228194	0.0511598	1.01427	0.977439	1.05249
unknown Rothia species (ASV0016)	Dental caries	Inverse variance weighted	13	0.0063534	0.01444	0.659946	-0.021949	0.0346558	1.00637	0.97829	1.03526
unknown Rothia species (ASV0016)	Dental caries	Simple mode	13	0.0248187	0.0339045	0.478211	-0.0416341	0.0912715	1.02513	0.959221	1.09557
unknown Rothia species (ASV0016)	Dental caries	Weighted mode	13	0.028364	0.0362896	0.449595	-0.0427637	0.0994917	1.02877	0.958138	1.10461
unknown Schaalia species (ASV0017)	Dental caries	MR Egger	10	0.0136987	0.112368	0.905978	-0.206543	0.233941	1.01379	0.813391	1.26357
unknown Schaalia species (ASV0017)	Dental caries	Weighted median	10	-0.0342508	0.0240204	0.153895	-0.0813308	0.0128291	0.966329	0.921889	1.01291
unknown Schaalia species (ASV0017)	Dental caries	Inverse variance weighted	10	-0.0106673	0.0203325	0.599831	-0.0505191	0.0291844	0.989389	0.950736	1.02961
unknown Schaalia species (ASV0017)	Dental caries	Simple mode	10	-0.0480001	0.0362671	0.218297	-0.119084	0.0230835	0.953134	0.887734	1.02335
unknown Schaalia species (ASV0017)	Dental caries	Weighted mode	10	-0.0463629	0.0350113	0.21807	-0.114985	0.0222592	0.954695	0.891379	1.02251
Species rogosae	Dental caries	MR Egger	5	-0.107983	0.120705	0.436916	-0.344565	0.128598	0.897643	0.708529	1.13723
Species rogosae	Dental caries	Weighted median	5	-0.0595051	0.0287822	0.038694	-0.115918	-0.00309196	0.942231	0.890548	0.996913
Species rogosae	Dental caries	Inverse variance weighted	5	-0.0433621	0.0221281	0.0500431	-0.0867332	8.95945e-06	0.957565	0.916922	1.00001
Species rogosae	Dental caries	Simple mode	5	-0.0646162	0.0409298	0.189546	-0.144839	0.0156062	0.937427	0.865162	1.01573
Species rogosae	Dental caries	Weighted mode	5	-0.0631117	0.0413843	0.201944	-0.144225	0.0180015	0.938839	0.865693	1.01816
unknown Gemella	Dental caries	MR Egger	12	0.00488544	0.0532887	0.928764	-0.0995605	0.109331	1.0049	0.905235	1.11553
unknown Gemella	Dental caries	Weighted median	12	-0.0214615	0.0213837	0.315553	-0.0633737	0.0204506	0.978767	0.938593	1.02066
unknown Gemella	Dental caries	Inverse variance weighted	12	-0.00782503	0.0161256	0.627495	-0.0394312	0.0237811	0.992206	0.961336	1.02407
unknown Gemella	Dental caries	Simple mode	12	-0.0345043	0.0363018	0.362282	-0.105656	0.0366471	0.966084	0.899734	1.03733
unknown Gemella	Dental caries	Weighted mode	12	-0.0328834	0.0337301	0.350563	-0.0989943	0.0332276	0.967651	0.905748	1.03379

## Sheet: Sheet3
Supplemental Table S3. Heterogeneity and pleiotropy analysis of oral microbiota to dental caries
exposure	Heterogeneity			Pleiotropy		MR-PRESSO
	method	Cochran's Q	p-value	egger_intercept	p-value	p-value
Phylum Firmicutes	MR Egger	6.38374	0.846573	-0.0225114	0.386458	0.832
Phylum Firmicutes	Inverse variance weighted	7.19707	0.84432	-0.0225114	0.386458	0.832
Phylum Proteobacteria	MR Egger	20.9592	0.0509809	-0.0232269	0.507852	0.056
Phylum Proteobacteria	Inverse variance weighted	21.7729	0.0589817	-0.0232269	0.507852	0.056
Class Bacilli	MR Egger	2.60887	0.760017	0.0484668	0.194067	0.572
Class Bacilli	Inverse variance weighted	4.85691	0.562292	0.0484668	0.194067	0.572
Order Bacteroidales	MR Egger	30.3248	0.110782	0.0185538	0.300951	0.099
Order Bacteroidales	Inverse variance weighted	31.8716	0.102844	0.0185538	0.300951	0.099
Order Fusobacteriales	MR Egger	6.52092	0.769766	0.0283994	0.214484	0.702
Order Fusobacteriales	Inverse variance weighted	8.27791	0.688214	0.0283994	0.214484	0.702
Order Actinomycetales	MR Egger	9.06009	0.431746	0.0247394	0.320707	0.449
Order Actinomycetales	Inverse variance weighted	10.1718	0.42555	0.0247394	0.320707	0.449
Order Clostridiales	MR Egger	12.0978	0.598448	-0.000682928	0.968876	0.645
Order Clostridiales	Inverse variance weighted	12.0994	0.671492	-0.000682928	0.968876	0.645
Family Veillonellaceae	MR Egger	7.94031	0.242509	-0.0117945	0.628518	0.312
Family Veillonellaceae	Inverse variance weighted	8.284	0.308218	-0.0117945	0.628518	0.312
Family Pasteurellaceae	MR Egger	18.2147	0.149537	0.00195145	0.950407	0.198
Family Pasteurellaceae	Inverse variance weighted	18.2203	0.19693	0.00195145	0.950407	0.198
Family Prevotellaceae	MR Egger	17.8376	0.163785	-0.00550491	0.793292	0.2
Family Prevotellaceae	Inverse variance weighted	17.9357	0.209724	-0.00550491	0.793292	0.2
Family Actinomycetaceae	MR Egger	12.58	0.0830275	-0.0278067	0.52075	0.096
Family Actinomycetaceae	Inverse variance weighted	13.4012	0.0987707	-0.0278067	0.52075	0.096
Family Lachnospiraceae_[XIV]	MR Egger	9.38904	0.80535	0.00498611	0.792334	0.854
Family Lachnospiraceae_[XIV]	Inverse variance weighted	9.46106	0.852204	0.00498611	0.792334	0.854
Genus Veillonella	MR Egger	11.0943	0.269298	-0.0189302	0.374763	0.282
Genus Veillonella	Inverse variance weighted	12.1693	0.273884	-0.0189302	0.374763	0.282
Genus Haemophilus	MR Egger	21.5712	0.119551	-0.0128624	0.617111	0.179
Genus Haemophilus	Inverse variance weighted	21.946	0.144944	-0.0128624	0.617111	0.179
Genus Streptococcus	MR Egger	6.17969	0.721808	0.00874747	0.735223	0.786
Genus Streptococcus	Inverse variance weighted	6.30139	0.789338	0.00874747	0.735223	0.786
Genus Neisseria	MR Egger	7.44544	0.114139	0.0725054	0.508489	0.188
Genus Neisseria	Inverse variance weighted	8.42432	0.134349	0.0725054	0.508489	0.188
Genus Prevotella	MR Egger	12.4464	0.491423	0.00113662	0.951846	0.6
Genus Prevotella	Inverse variance weighted	12.4502	0.570198	0.00113662	0.951846	0.6
Genus Porphyromonas	MR Egger	9.3087	0.40928	0.0152487	0.705225	0.509
Genus Porphyromonas	Inverse variance weighted	9.46645	0.48848	0.0152487	0.705225	0.509
Genus Fusobacterium	MR Egger	9.97536	0.763983	0.0457794	0.0438234	0.502
Genus Fusobacterium	Inverse variance weighted	14.883	0.459881	0.0457794	0.0438234	0.502
Genus Rothia	MR Egger	20.5703	0.081874	0.0120316	0.625539	0.141
Genus Rothia	Inverse variance weighted	20.9656	0.102516	0.0120316	0.625539	0.141
Genus Schaalia	MR Egger	19.562	0.240597	0.0177695	0.403976	0.238
Genus Schaalia	Inverse variance weighted	20.4605	0.251357	0.0177695	0.403976	0.238
Genus Granulicatella	MR Egger	2.73177	0.950047	0.00938742	0.735235	0.97
Genus Granulicatella	Inverse variance weighted	2.85441	0.969788	0.00938742	0.735235	0.97
Genus Leptotrichia	MR Egger	2.56882	0.766097	0.0213526	0.520456	0.788
Genus Leptotrichia	Inverse variance weighted	3.046	0.803052	0.0213526	0.520456	0.788
Genus Alloprevotella	MR Egger	4.25382	0.235329	0.0443635	0.363852	0.249
Genus Alloprevotella	Inverse variance weighted	5.87097	0.208994	0.0443635	0.363852	0.249
unknown Veillonella species (ASV0001)	MR Egger	3.6221	0.822128	-0.00507964	0.788026	0.884
unknown Veillonella species (ASV0001)	Inverse variance weighted	3.70016	0.883113	-0.00507964	0.788026	0.884
Species parainfluenzae	MR Egger	11.7267	0.229158	0.0508846	0.17005	0.172
Species parainfluenzae	Inverse variance weighted	14.6249	0.146349	0.0508846	0.17005	0.172
unknown Streptococcus species (ASV0003)	MR Egger	0.691605	0.405619	0.085387	0.479156
unknown Streptococcus species (ASV0003)	Inverse variance weighted	1.83164	0.400188	0.085387	0.479156
unknown Neisseria species (ASV0004)	MR Egger	3.47908	0.74675	-0.0272689	0.375914	0.713
unknown Neisseria species (ASV0004)	Inverse variance weighted	4.39332	0.733522	-0.0272689	0.375914	0.713
Species histicola	MR Egger	12.4077	0.494531	-0.00508815	0.85723	0.597
Species histicola	Inverse variance weighted	12.4414	0.570904	-0.00508815	0.85723	0.597
unknown Streptococcus species (ASV0006)	MR Egger	12.1038	0.0971963	-0.0179591	0.715948	0.164
unknown Streptococcus species (ASV0006)	Inverse variance weighted	12.3521	0.136171	-0.0179591	0.715948	0.164
Species parvula	MR Egger	1.80584	0.179008	0.00890696	0.935603
Species parvula	Inverse variance weighted	1.82444	0.401631	0.00890696	0.935603
unknown Porphyromonas species (ASV0008)	MR Egger	3.57483	0.466593	-0.0646623	0.283495	0.44
unknown Porphyromonas species (ASV0008)	Inverse variance weighted	5.10686	0.402978	-0.0646623	0.283495	0.44
unknown Streptococcus species (ASV0009)	MR Egger	12.9094	0.115006	-0.0318624	0.432499	0.139
unknown Streptococcus species (ASV0009)	Inverse variance weighted	14.0116	0.121914	-0.0318624	0.432499	0.139
Species periodonticum	MR Egger	14.7114	0.196093	-0.0489265	0.108934	0.113
Species periodonticum	Inverse variance weighted	18.7809	0.0939554	-0.0489265	0.108934	0.113
Species dispar	MR Egger	0.803086	0.938034	0.0208178	0.475311	0.915
Species dispar	Inverse variance weighted	1.4224	0.921848	0.0208178	0.475311	0.915
unknown Rothia species (ASV0012)	MR Egger	1.45579	0.482925	-0.0913226	0.315116	0.407
unknown Rothia species (ASV0012)	Inverse variance weighted	3.22273	0.358542	-0.0913226	0.315116	0.407
Species micronuciformis	MR Egger	5.33228	0.501955	-0.054417	0.143264	0.342
Species micronuciformis	Inverse variance weighted	8.16647	0.318144	-0.054417	0.143264	0.342
Species pallens	MR Egger	11.3806	0.0443351	-0.051047	0.558575	0.078
Species pallens	Inverse variance weighted	12.2735	0.0561384	-0.051047	0.558575	0.078
Species mucilaginosa	MR Egger	20.3143	0.0613698	-0.019126	0.463924	0.071
Species mucilaginosa	Inverse variance weighted	21.2832	0.0675136	-0.019126	0.463924	0.071
unknown Rothia species (ASV0016)	MR Egger	13.9551	0.235485	-0.00084056	0.978782	0.297
unknown Rothia species (ASV0016)	Inverse variance weighted	13.9561	0.303521	-0.00084056	0.978782	0.297
unknown Schaalia species (ASV0017)	MR Egger	12.5811	0.127097	-0.00935419	0.830687	0.197
unknown Schaalia species (ASV0017)	Inverse variance weighted	12.6579	0.178707	-0.00935419	0.830687	0.197
Species rogosae	MR Egger	3.36283	0.338993	0.0258512	0.623206	0.48
Species rogosae	Inverse variance weighted	3.69669	0.448608	0.0258512	0.623206	0.48
unknown Gemella	MR Egger	6.54976	0.767156	-0.00463595	0.807457	0.818
unknown Gemella	Inverse variance weighted	6.61239	0.829549	-0.00463595	0.807457	0.818

## Sheet: Sheet4
Supplemental Table S4. UVMR analysis of the causal effects of dental caries on oral microbiota
exposure	outcome	method	nsnp	b	se	pval	lo_ci	up_ci	or	or_lci95	or_uci95
Dental caries	Phylum Firmicutes	MR Egger	17	-0.855826	1.01739	0.413449	-2.84992	1.13827	0.424932	0.057849	3.12136
Dental caries	Phylum Firmicutes	Weighted median	17	0.171746	0.284454	0.545993	-0.385783	0.729275	1.18738	0.679918	2.07358
Dental caries	Phylum Firmicutes	Inverse variance weighted	17	0.0292302	0.215694	0.892203	-0.393529	0.45199	1.02966	0.674672	1.57144
Dental caries	Phylum Firmicutes	Simple mode	17	0.298183	0.470156	0.534899	-0.623323	1.21969	1.34741	0.53616	3.38614
Dental caries	Phylum Firmicutes	Weighted mode	17	0.333328	0.446172	0.465851	-0.54117	1.20783	1.39561	0.582067	3.3462
Dental caries	Phylum Proteobacteria	MR Egger	17	0.877174	0.933714	0.362385	-0.952905	2.70725	2.4041	0.385619	14.9881
Dental caries	Phylum Proteobacteria	Weighted median	17	-0.148003	0.285164	0.603754	-0.706925	0.410919	0.862429	0.493158	1.5082
Dental caries	Phylum Proteobacteria	Inverse variance weighted	17	0.116453	0.199065	0.558549	-0.273715	0.50662	1.1235	0.760549	1.65967
Dental caries	Phylum Proteobacteria	Simple mode	17	-0.396661	0.511073	0.448992	-1.39836	0.605043	0.672562	0.247001	1.83133
Dental caries	Phylum Proteobacteria	Weighted mode	17	-0.386176	0.481959	0.434718	-1.33082	0.558463	0.679651	0.264262	1.74798
Dental caries	Class Bacilli	MR Egger	17	1.23718	0.929091	0.202873	-0.583837	3.0582	3.44589	0.557754	21.2892
Dental caries	Class Bacilli	Weighted median	17	0.00923807	0.272339	0.97294	-0.524546	0.543022	1.00928	0.591824	1.7212
Dental caries	Class Bacilli	Inverse variance weighted	17	0.0817377	0.198046	0.679812	-0.306433	0.469909	1.08517	0.736068	1.59985
Dental caries	Class Bacilli	Simple mode	17	0.09737	0.506377	0.849936	-0.895129	1.08987	1.10227	0.408555	2.97389
Dental caries	Class Bacilli	Weighted mode	17	0.0418194	0.480931	0.931786	-0.900805	0.984443	1.04271	0.406243	2.67632
Dental caries	Order Bacteroidales	MR Egger	17	-0.173791	0.990172	0.863021	-2.11453	1.76695	0.840472	0.12069	5.85295
Dental caries	Order Bacteroidales	Weighted median	17	-0.421541	0.270024	0.118493	-0.950788	0.107705	0.656035	0.386436	1.11372
Dental caries	Order Bacteroidales	Inverse variance weighted	17	-0.324411	0.204602	0.112836	-0.725431	0.0766084	0.722953	0.484116	1.07962
Dental caries	Order Bacteroidales	Simple mode	17	-0.443736	0.498122	0.386227	-1.42006	0.532584	0.641635	0.2417	1.70333
Dental caries	Order Bacteroidales	Weighted mode	17	-0.399526	0.463353	0.401289	-1.3077	0.508646	0.670638	0.270442	1.66304
Dental caries	Order Fusobacteriales	MR Egger	17	-0.422341	0.931345	0.656698	-2.24778	1.40309	0.65551	0.105634	4.06777
Dental caries	Order Fusobacteriales	Weighted median	17	-0.202744	0.259647	0.434893	-0.711651	0.306163	0.816487	0.490833	1.3582
Dental caries	Order Fusobacteriales	Inverse variance weighted	17	-0.0568311	0.198612	0.77477	-0.446111	0.332448	0.944754	0.640113	1.39438
Dental caries	Order Fusobacteriales	Simple mode	17	-0.300006	0.457073	0.520919	-1.19587	0.595857	0.740814	0.302441	1.81458
Dental caries	Order Fusobacteriales	Weighted mode	17	-0.293447	0.414096	0.488742	-1.10507	0.518181	0.745689	0.331186	1.67897
Dental caries	Order Actinomycetales	MR Egger	17	1.72759	0.927814	0.082311	-0.0909286	3.5461	5.62705	0.913083	34.6778
Dental caries	Order Actinomycetales	Weighted median	17	-0.310248	0.278574	0.265409	-0.856254	0.235758	0.733265	0.42475	1.26587
Dental caries	Order Actinomycetales	Inverse variance weighted	17	0.0211703	0.198028	0.914864	-0.366964	0.409304	1.0214	0.692835	1.50577
Dental caries	Order Actinomycetales	Simple mode	17	-0.507979	0.550182	0.369569	-1.58634	0.570378	0.60171	0.204674	1.76894
Dental caries	Order Actinomycetales	Weighted mode	17	-0.461339	0.527511	0.394753	-1.49526	0.572582	0.630439	0.22419	1.77284
Dental caries	Order Clostridiales	MR Egger	17	-1.3658	0.97641	0.18221	-3.27956	0.547964	0.255176	0.0376447	1.72973
Dental caries	Order Clostridiales	Weighted median	17	0.0565239	0.290526	0.84574	-0.512907	0.625955	1.05815	0.598753	1.87003
Dental caries	Order Clostridiales	Inverse variance weighted	17	-0.0602961	0.214019	0.778149	-0.479774	0.359182	0.941486	0.618923	1.43216
Dental caries	Order Clostridiales	Simple mode	17	0.0601694	0.535452	0.911927	-0.989317	1.10966	1.06202	0.371831	3.03331
Dental caries	Order Clostridiales	Weighted mode	17	0.107003	0.527199	0.841721	-0.926307	1.14031	1.11294	0.396013	3.12775
Dental caries	Family Veillonellaceae	MR Egger	17	-1.15233	1.25038	0.371331	-3.60308	1.29842	0.315899	0.0272397	3.66349
Dental caries	Family Veillonellaceae	Weighted median	17	0.0185602	0.317157	0.953334	-0.603068	0.640188	1.01873	0.547131	1.89684
Dental caries	Family Veillonellaceae	Inverse variance weighted	17	-0.0714897	0.264989	0.787327	-0.590868	0.447889	0.931006	0.553846	1.565
Dental caries	Family Veillonellaceae	Simple mode	17	-0.552034	0.618726	0.385502	-1.76474	0.660668	0.575777	0.171232	1.93609
Dental caries	Family Veillonellaceae	Weighted mode	17	-0.441452	0.623694	0.489251	-1.66389	0.780988	0.643102	0.189401	2.18363
Dental caries	Family Pasteurellaceae	MR Egger	17	1.50676	0.945701	0.13195	-0.346818	3.36033	4.51207	0.706934	28.7987
Dental caries	Family Pasteurellaceae	Weighted median	17	0.0472505	0.269568	0.860858	-0.481102	0.575603	1.04838	0.618102	1.7782
Dental caries	Family Pasteurellaceae	Inverse variance weighted	17	0.177918	0.208332	0.393099	-0.230413	0.586249	1.19473	0.794205	1.79723
Dental caries	Family Pasteurellaceae	Simple mode	17	0.00430311	0.46967	0.992803	-0.91625	0.924856	1.00431	0.400016	2.52151
Dental caries	Family Pasteurellaceae	Weighted mode	17	0.0265809	0.443525	0.952953	-0.842728	0.89589	1.02694	0.430534	2.44952
Dental caries	Family Prevotellaceae	MR Egger	17	-0.756773	1.05022	0.482245	-2.81521	1.30166	0.469178	0.0598923	3.6754
Dental caries	Family Prevotellaceae	Weighted median	17	-0.193315	0.279275	0.48881	-0.740693	0.354064	0.824223	0.476783	1.42485
Dental caries	Family Prevotellaceae	Inverse variance weighted	17	-0.324095	0.218065	0.137217	-0.751503	0.103312	0.723181	0.471657	1.10884
Dental caries	Family Prevotellaceae	Simple mode	17	-0.338208	0.475358	0.487031	-1.26991	0.593493	0.713047	0.280857	1.8103
Dental caries	Family Prevotellaceae	Weighted mode	17	-0.291614	0.45688	0.532327	-1.1871	0.603872	0.747057	0.305105	1.82919
Dental caries	Family Actinomycetaceae	MR Egger	17	0.304885	0.929071	0.747326	-1.51609	2.12586	1.35647	0.219568	8.38013
Dental caries	Family Actinomycetaceae	Weighted median	17	-0.285022	0.27809	0.305398	-0.83008	0.260035	0.751997	0.436015	1.29698
Dental caries	Family Actinomycetaceae	Inverse variance weighted	17	-0.134045	0.198064	0.498548	-0.522249	0.25416	0.874551	0.593185	1.28938
Dental caries	Family Actinomycetaceae	Simple mode	17	-0.464652	0.48452	0.351829	-1.41431	0.485006	0.628354	0.243093	1.62418
Dental caries	Family Actinomycetaceae	Weighted mode	17	-0.417282	0.461627	0.379438	-1.32207	0.487508	0.658835	0.266583	1.62825
Dental caries	Family Lachnospiraceae_[XIV]	MR Egger	17	-1.13356	1.09041	0.315007	-3.27076	1.00365	0.321886	0.0379775	2.72821
Dental caries	Family Lachnospiraceae_[XIV]	Weighted median	17	0.133243	0.285795	0.641059	-0.426915	0.693401	1.14253	0.652519	2.00051
Dental caries	Family Lachnospiraceae_[XIV]	Inverse variance weighted	17	0.0580894	0.234735	0.804546	-0.401992	0.51817	1.05981	0.668986	1.67895
Dental caries	Family Lachnospiraceae_[XIV]	Simple mode	17	0.0454768	0.492272	0.927542	-0.919377	1.01033	1.04653	0.398767	2.74651
Dental caries	Family Lachnospiraceae_[XIV]	Weighted mode	17	0.0989539	0.464243	0.833901	-0.810961	1.00887	1.10402	0.444431	2.7425
Dental caries	Genus Veillonella	MR Egger	17	-0.832563	1.28584	0.527103	-3.3528	1.68768	0.434933	0.0349862	5.40691
Dental caries	Genus Veillonella	Weighted median	17	0.0423353	0.280313	0.879953	-0.507078	0.591748	1.04324	0.602253	1.80715
Dental caries	Genus Veillonella	Inverse variance weighted	17	-0.0385545	0.269205	0.886119	-0.566196	0.489087	0.962179	0.567681	1.63083
Dental caries	Genus Veillonella	Simple mode	17	-0.470341	0.624665	0.462416	-1.69468	0.754002	0.624789	0.183657	2.12549
Dental caries	Genus Veillonella	Weighted mode	17	0.752359	0.543499	0.185275	-0.312899	1.81762	2.122	0.731323	6.15717
Dental caries	Genus Haemophilus	MR Egger	17	1.40881	0.937051	0.153484	-0.427812	3.24543	4.09107	0.651934	25.6727
Dental caries	Genus Haemophilus	Weighted median	17	-0.0276518	0.273176	0.919373	-0.563077	0.507774	0.972727	0.569454	1.66159
Dental caries	Genus Haemophilus	Inverse variance weighted	17	0.157404	0.199992	0.431253	-0.234581	0.549388	1.17047	0.790902	1.73219
Dental caries	Genus Haemophilus	Simple mode	17	-0.216117	0.482064	0.659937	-1.16096	0.728729	0.805641	0.313185	2.07245
Dental caries	Genus Haemophilus	Weighted mode	17	-0.0973619	0.448599	0.830924	-0.976616	0.781892	0.907228	0.376583	2.1856
Dental caries	Genus Streptococcus	MR Egger	17	0.868804	0.926607	0.363293	-0.947346	2.68495	2.38406	0.387769	14.6575
Dental caries	Genus Streptococcus	Weighted median	17	-0.162218	0.282653	0.566028	-0.716218	0.391782	0.850256	0.488597	1.47962
Dental caries	Genus Streptococcus	Inverse variance weighted	17	0.0175352	0.197736	0.929337	-0.370028	0.405098	1.01769	0.690715	1.49945
Dental caries	Genus Streptococcus	Simple mode	17	0.214304	0.514294	0.682438	-0.793713	1.22232	1.239	0.452163	3.39506
Dental caries	Genus Streptococcus	Weighted mode	17	-0.181027	0.530836	0.737523	-1.22146	0.859411	0.834413	0.294798	2.36177
Dental caries	Genus Neisseria	MR Egger	17	-0.677093	0.942595	0.483594	-2.52458	1.17039	0.508092	0.0800921	3.22326
Dental caries	Genus Neisseria	Weighted median	17	-0.121511	0.29278	0.678123	-0.695359	0.452337	0.885581	0.498895	1.57198
Dental caries	Genus Neisseria	Inverse variance weighted	17	-0.139658	0.200492	0.486068	-0.532623	0.253307	0.869655	0.587063	1.28828
Dental caries	Genus Neisseria	Simple mode	17	-0.196717	0.516866	0.708509	-1.20977	0.81634	0.821423	0.298265	2.2622
Dental caries	Genus Neisseria	Weighted mode	17	-0.0627994	0.522229	0.90578	-1.08637	0.960769	0.939132	0.33744	2.61371
Dental caries	Genus Prevotella	MR Egger	17	-0.66697	1.09465	0.551444	-2.81248	1.47854	0.513261	0.0600557	4.38655
Dental caries	Genus Prevotella	Weighted median	17	-0.114071	0.278514	0.682121	-0.65996	0.431817	0.892194	0.516872	1.54005
Dental caries	Genus Prevotella	Inverse variance weighted	17	-0.28968	0.226871	0.201656	-0.734348	0.154987	0.748503	0.479818	1.16764
Dental caries	Genus Prevotella	Simple mode	17	0.0116103	0.465198	0.980397	-0.900177	0.923398	1.01168	0.406498	2.51783
Dental caries	Genus Prevotella	Weighted mode	17	0.0236265	0.442884	0.958116	-0.844426	0.891679	1.02391	0.429804	2.43922
Dental caries	Genus Porphyromonas	MR Egger	17	1.41939	1.00417	0.177926	-0.548778	3.38755	4.13458	0.577655	29.5933
Dental caries	Genus Porphyromonas	Weighted median	17	-0.335522	0.289861	0.247057	-0.903649	0.232606	0.714965	0.405089	1.26188
Dental caries	Genus Porphyromonas	Inverse variance weighted	17	-0.140169	0.224225	0.531888	-0.579651	0.299313	0.869211	0.560094	1.34893
Dental caries	Genus Porphyromonas	Simple mode	17	-0.659325	0.54204	0.241481	-1.72172	0.403072	0.5172	0.178758	1.49642
Dental caries	Genus Porphyromonas	Weighted mode	17	-0.529353	0.502029	0.307351	-1.51333	0.454624	0.588986	0.220176	1.57558
Dental caries	Genus Fusobacterium	MR Egger	17	-0.159549	1.10108	0.886717	-2.31767	1.99857	0.852528	0.0985031	7.37848
Dental caries	Genus Fusobacterium	Weighted median	17	-0.0841947	0.285668	0.768201	-0.644105	0.475715	0.919252	0.525132	1.60916
Dental caries	Genus Fusobacterium	Inverse variance weighted	17	-0.0622605	0.22738	0.784225	-0.507925	0.383404	0.939638	0.601743	1.46727
Dental caries	Genus Fusobacterium	Simple mode	17	-0.0244457	0.480301	0.960038	-0.965836	0.916945	0.975851	0.380665	2.50164
Dental caries	Genus Fusobacterium	Weighted mode	17	-0.0244457	0.468096	0.958997	-0.941914	0.893023	0.975851	0.389881	2.4425
Dental caries	Genus Rothia	MR Egger	17	1.74455	1.07395	0.125108	-0.360393	3.84949	5.72332	0.697402	46.9692
Dental caries	Genus Rothia	Weighted median	17	-0.0234502	0.302498	0.938208	-0.616346	0.569445	0.976823	0.539914	1.76729
Dental caries	Genus Rothia	Inverse variance weighted	17	0.0699868	0.239961	0.770547	-0.400336	0.54031	1.07249	0.670095	1.71654
Dental caries	Genus Rothia	Simple mode	17	-0.307997	0.693596	0.662947	-1.66744	1.05145	0.734917	0.188729	2.8618
Dental caries	Genus Rothia	Weighted mode	17	-0.237783	0.655921	0.721709	-1.52339	1.04782	0.788374	0.217972	2.85143
Dental caries	Genus Schaalia	MR Egger	17	0.731152	1.0116	0.480941	-1.25158	2.71389	2.07747	0.286051	15.0878
Dental caries	Genus Schaalia	Weighted median	17	-0.196542	0.287011	0.493478	-0.759084	0.366	0.821567	0.468095	1.44196
Dental caries	Genus Schaalia	Inverse variance weighted	17	-0.100262	0.213836	0.63916	-0.519381	0.318857	0.9046	0.594888	1.37555
Dental caries	Genus Schaalia	Simple mode	17	-0.101055	0.5002	0.84244	-1.08145	0.879337	0.903883	0.339104	2.4093
Dental caries	Genus Schaalia	Weighted mode	17	-0.111628	0.472761	0.816336	-1.03824	0.814984	0.894377	0.354077	2.25914
Dental caries	Genus Granulicatella	MR Egger	17	1.4694	1.00641	0.164907	-0.50317	3.44196	4.34661	0.604611	31.2482
Dental caries	Genus Granulicatella	Weighted median	17	0.205552	0.290849	0.479733	-0.364512	0.775616	1.2282	0.694536	2.17193
Dental caries	Genus Granulicatella	Inverse variance weighted	17	0.228175	0.218908	0.297257	-0.200885	0.657236	1.25631	0.818006	1.92945
Dental caries	Genus Granulicatella	Simple mode	17	0.50726	0.528468	0.351403	-0.528538	1.54306	1.66073	0.589466	4.67887
Dental caries	Genus Granulicatella	Weighted mode	17	0.457352	0.482947	0.357722	-0.489224	1.40393	1.57988	0.613102	4.07116
Dental caries	Genus Leptotrichia	MR Egger	17	-1.03675	0.932987	0.283969	-2.86541	0.791902	0.354604	0.05696	2.20759
Dental caries	Genus Leptotrichia	Weighted median	17	-0.128254	0.276818	0.643138	-0.670816	0.414308	0.87963	0.511291	1.51332
Dental caries	Genus Leptotrichia	Inverse variance weighted	17	-0.0720491	0.198961	0.717258	-0.462013	0.317915	0.930485	0.630014	1.37426
Dental caries	Genus Leptotrichia	Simple mode	17	-0.145447	0.514747	0.781136	-1.15435	0.863457	0.864636	0.315262	2.37135
Dental caries	Genus Leptotrichia	Weighted mode	17	-0.131525	0.524216	0.805086	-1.15899	0.895938	0.876757	0.313804	2.44963
Dental caries	Genus Alloprevotella	MR Egger	17	-0.922825	1.16221	0.439562	-3.20076	1.35511	0.397395	0.0407313	3.87718
Dental caries	Genus Alloprevotella	Weighted median	17	-0.571699	0.301332	0.0577963	-1.16231	0.0189117	0.564565	0.312763	1.01909
Dental caries	Genus Alloprevotella	Inverse variance weighted	17	-0.289024	0.243223	0.234712	-0.765741	0.187694	0.748994	0.464989	1.20646
Dental caries	Genus Alloprevotella	Simple mode	17	-0.675296	0.594056	0.27238	-1.83965	0.489054	0.509006	0.158874	1.63077
Dental caries	Genus Alloprevotella	Weighted mode	17	-0.702859	0.569801	0.235198	-1.81967	0.413952	0.495168	0.162079	1.51278
Dental caries	unknown Veillonella species (ASV0001)	MR Egger	17	-1.11489	1.12644	0.337994	-3.32271	1.09292	0.32795	0.036055	2.98299
Dental caries	unknown Veillonella species (ASV0001)	Weighted median	17	-0.11945	0.291931	0.682414	-0.691635	0.452735	0.887408	0.500757	1.57261
Dental caries	unknown Veillonella species (ASV0001)	Inverse variance weighted	17	-0.091105	0.239365	0.703491	-0.56026	0.37805	0.912922	0.571061	1.45944
Dental caries	unknown Veillonella species (ASV0001)	Simple mode	17	-0.255199	0.54339	0.644947	-1.32024	0.809845	0.774762	0.26707	2.24756
Dental caries	unknown Veillonella species (ASV0001)	Weighted mode	17	-0.243703	0.513295	0.641359	-1.24976	0.762355	0.783721	0.286573	2.14332
Dental caries	Species parainfluenzae	MR Egger	17	1.66265	0.940124	0.0972961	-0.179996	3.50529	5.27325	0.835274	33.2911
Dental caries	Species parainfluenzae	Weighted median	17	0.121636	0.268158	0.650119	-0.403953	0.647225	1.12934	0.667675	1.91023
Dental caries	Species parainfluenzae	Inverse variance weighted	17	0.188978	0.200448	0.345795	-0.203901	0.581857	1.20801	0.815543	1.78936
Dental caries	Species parainfluenzae	Simple mode	17	0.074237	0.467551	0.87583	-0.842164	0.990638	1.07706	0.430777	2.69295
Dental caries	Species parainfluenzae	Weighted mode	17	0.1207	0.46353	0.797882	-0.787819	1.02922	1.12829	0.454836	2.79888
Dental caries	unknown Streptococcus species (ASV0003)	MR Egger	17	1.32673	0.92713	0.172931	-0.490443	3.14391	3.76871	0.612355	23.1943
Dental caries	unknown Streptococcus species (ASV0003)	Weighted median	17	0.120894	0.265496	0.648858	-0.399479	0.641267	1.1285	0.670669	1.89888
Dental caries	unknown Streptococcus species (ASV0003)	Inverse variance weighted	17	0.152048	0.197772	0.442008	-0.235584	0.53968	1.16422	0.790109	1.71546
Dental caries	unknown Streptococcus species (ASV0003)	Simple mode	17	0.275277	0.481809	0.575707	-0.669069	1.21962	1.3169	0.512185	3.38591
Dental caries	unknown Streptococcus species (ASV0003)	Weighted mode	17	0.232173	0.473648	0.63066	-0.696178	1.16052	1.26134	0.498487	3.1916
Dental caries	unknown Neisseria species (ASV0004)	MR Egger	17	-1.20551	0.992878	0.243459	-3.15155	0.740534	0.29954	0.0427858	2.09705
Dental caries	unknown Neisseria species (ASV0004)	Weighted median	17	-0.111124	0.277993	0.689351	-0.655991	0.433742	0.894828	0.518928	1.54302
Dental caries	unknown Neisseria species (ASV0004)	Inverse variance weighted	17	-0.0450491	0.209517	0.829757	-0.455703	0.365605	0.955951	0.634002	1.44139
Dental caries	unknown Neisseria species (ASV0004)	Simple mode	17	0.244722	0.573652	0.675353	-0.879637	1.36908	1.27727	0.414934	3.93174
Dental caries	unknown Neisseria species (ASV0004)	Weighted mode	17	-0.667024	0.550922	0.243576	-1.74683	0.412783	0.513234	0.174326	1.51102
Dental caries	Species histicola	MR Egger	17	-0.828415	1.32645	0.541661	-3.42826	1.77143	0.436741	0.0324433	5.87927
Dental caries	Species histicola	Weighted median	17	0.316809	0.293602	0.280569	-0.258651	0.892269	1.37274	0.772092	2.44066
Dental caries	Species histicola	Inverse variance weighted	17	-0.0242055	0.276723	0.930296	-0.566583	0.518172	0.976085	0.567461	1.67896
Dental caries	Species histicola	Simple mode	17	0.572803	0.516851	0.284134	-0.440226	1.58583	1.77323	0.643891	4.88335
Dental caries	Species histicola	Weighted mode	17	0.545046	0.468403	0.261635	-0.373024	1.46312	1.72469	0.688649	4.3194
Dental caries	unknown Streptococcus species (ASV0006)	MR Egger	17	-0.201227	0.928818	0.831401	-2.02171	1.61926	0.817727	0.132429	5.04933
Dental caries	unknown Streptococcus species (ASV0006)	Weighted median	17	-0.179383	0.286483	0.531213	-0.74089	0.382124	0.835786	0.476689	1.46539
Dental caries	unknown Streptococcus species (ASV0006)	Inverse variance weighted	17	-0.212567	0.198335	0.283828	-0.601303	0.176169	0.808506	0.548097	1.19264
Dental caries	unknown Streptococcus species (ASV0006)	Simple mode	17	-0.456517	0.541484	0.411608	-1.51783	0.604791	0.633486	0.219188	1.83087
Dental caries	unknown Streptococcus species (ASV0006)	Weighted mode	17	-0.389965	0.485165	0.433306	-1.34089	0.560959	0.677081	0.261613	1.75235
Dental caries	Species parvula	MR Egger	17	1.06982	0.979446	0.291949	-0.849898	2.98953	2.91485	0.427459	19.8764
Dental caries	Species parvula	Weighted median	17	-0.0900816	0.282488	0.749813	-0.643758	0.463595	0.913857	0.525315	1.58978
Dental caries	Species parvula	Inverse variance weighted	17	-0.116391	0.21241	0.583723	-0.532716	0.299933	0.890127	0.587009	1.34977
Dental caries	Species parvula	Simple mode	17	-0.122385	0.515439	0.815331	-1.13265	0.887877	0.884808	0.32218	2.42996
Dental caries	Species parvula	Weighted mode	17	-0.0975144	0.519037	0.853336	-1.11483	0.919797	0.907089	0.327972	2.50878
Dental caries	unknown Porphyromonas species (ASV0008)	MR Egger	17	1.19361	1.03193	0.265495	-0.828975	3.21619	3.29896	0.436497	24.9329
Dental caries	unknown Porphyromonas species (ASV0008)	Weighted median	17	-0.195055	0.307607	0.526013	-0.797964	0.407855	0.82279	0.450245	1.50359
Dental caries	unknown Porphyromonas species (ASV0008)	Inverse variance weighted	17	-0.15185	0.225033	0.499809	-0.592915	0.289215	0.859117	0.552714	1.33538
Dental caries	unknown Porphyromonas species (ASV0008)	Simple mode	17	-0.701711	0.59333	0.254219	-1.86464	0.461216	0.495737	0.154952	1.586
Dental caries	unknown Porphyromonas species (ASV0008)	Weighted mode	17	-0.53433	0.549167	0.345042	-1.6107	0.542036	0.586062	0.199748	1.7195
Dental caries	unknown Streptococcus species (ASV0009)	MR Egger	17	0.733484	1.08949	0.511039	-1.40192	2.86889	2.08232	0.246124	17.6174
Dental caries	unknown Streptococcus species (ASV0009)	Weighted median	17	0.274938	0.294073	0.349825	-0.301446	0.851322	1.31645	0.739748	2.34274
Dental caries	unknown Streptococcus species (ASV0009)	Inverse variance weighted	17	0.239676	0.226491	0.289958	-0.204246	0.683598	1.27084	0.815262	1.98099
Dental caries	unknown Streptococcus species (ASV0009)	Simple mode	17	-0.192673	0.556845	0.733845	-1.28409	0.898743	0.824752	0.276903	2.45651
Dental caries	unknown Streptococcus species (ASV0009)	Weighted mode	17	0.805005	0.620482	0.212893	-0.411139	2.02115	2.23671	0.662895	7.547
Dental caries	Species periodonticum	MR Egger	17	-0.79939	1.06677	0.465233	-2.89026	1.29148	0.449603	0.055562	3.63815
Dental caries	Species periodonticum	Weighted median	17	-0.0668847	0.288104	0.816418	-0.631569	0.4978	0.935303	0.531757	1.6451
Dental caries	Species periodonticum	Inverse variance weighted	17	-0.0388426	0.223391	0.861962	-0.476689	0.399004	0.961902	0.620835	1.49034
Dental caries	Species periodonticum	Simple mode	17	-0.180577	0.557236	0.750091	-1.27276	0.911605	0.834788	0.280058	2.48831
Dental caries	Species periodonticum	Weighted mode	17	-0.0737183	0.530578	0.891232	-1.11365	0.966215	0.928933	0.328358	2.62798
Dental caries	Species dispar	MR Egger	17	-0.305197	1.04676	0.774613	-2.35684	1.74644	0.736978	0.0947191	5.73418
Dental caries	Species dispar	Weighted median	17	-0.100091	0.284376	0.724863	-0.657468	0.457286	0.904755	0.518162	1.57978
Dental caries	Species dispar	Inverse variance weighted	17	-0.0853657	0.216639	0.693548	-0.509979	0.339248	0.918176	0.600508	1.40389
Dental caries	Species dispar	Simple mode	17	-0.187451	0.525731	0.726085	-1.21788	0.842981	0.82907	0.295856	2.32328
Dental caries	Species dispar	Weighted mode	17	-0.115664	0.535633	0.831765	-1.1655	0.934177	0.890775	0.311765	2.54512
Dental caries	unknown Rothia species (ASV0012)	MR Egger	17	-1.314	1.08968	0.246546	-3.44977	0.821761	0.268742	0.031753	2.2745
Dental caries	unknown Rothia species (ASV0012)	Weighted median	17	0.00211424	0.312255	0.994598	-0.609906	0.614135	1.00212	0.543402	1.84806
Dental caries	unknown Rothia species (ASV0012)	Inverse variance weighted	17	-0.0534915	0.235615	0.820401	-0.515296	0.408314	0.947914	0.597323	1.50428
Dental caries	unknown Rothia species (ASV0012)	Simple mode	17	-0.0389992	0.559719	0.945315	-1.13605	1.05805	0.961751	0.321085	2.88075
Dental caries	unknown Rothia species (ASV0012)	Weighted mode	17	-0.0389992	0.552656	0.944617	-1.12221	1.04421	0.961751	0.325561	2.84115
Dental caries	Species micronuciformis	MR Egger	17	-2.12373	0.931257	0.037614	-3.94899	-0.298467	0.119585	0.0192741	0.741955
Dental caries	Species micronuciformis	Weighted median	17	-0.521706	0.292145	0.0741353	-1.09431	0.0508982	0.593507	0.33477	1.05222
Dental caries	Species micronuciformis	Inverse variance weighted	17	-0.144252	0.217604	0.507388	-0.570756	0.282252	0.86567	0.565098	1.32611
Dental caries	Species micronuciformis	Simple mode	17	-0.793947	0.618156	0.217295	-2.00553	0.417638	0.452057	0.134589	1.51837
Dental caries	Species micronuciformis	Weighted mode	17	-0.772175	0.663223	0.261379	-2.07209	0.527742	0.462007	0.125922	1.6951
Dental caries	Species pallens	MR Egger	17	-1.94059	1.11929	0.10346	-4.1344	0.253232	0.14362	0.0160122	1.28818
Dental caries	Species pallens	Weighted median	17	-0.500389	0.326995	0.125951	-1.1413	0.140521	0.606295	0.319404	1.15087
Dental caries	Species pallens	Inverse variance weighted	17	-0.107708	0.249531	0.666003	-0.596789	0.381374	0.89789	0.550577	1.4643
Dental caries	Species pallens	Simple mode	17	-0.519749	0.60569	0.403503	-1.7069	0.667402	0.59467	0.181427	1.94917
Dental caries	Species pallens	Weighted mode	17	-0.545377	0.554094	0.339634	-1.6314	0.540647	0.579623	0.195655	1.71712
Dental caries	Species mucilaginosa	MR Egger	17	-0.595372	1.25555	0.642193	-3.05625	1.86551	0.551358	0.0470636	6.45924
Dental caries	Species mucilaginosa	Weighted median	17	-0.186722	0.35684	0.600791	-0.886128	0.512685	0.829675	0.412249	1.66977
Dental caries	Species mucilaginosa	Inverse variance weighted	17	-0.072532	0.264011	0.783523	-0.589994	0.44493	0.930036	0.554331	1.56038
Dental caries	Species mucilaginosa	Simple mode	17	-0.497005	0.687861	0.480393	-1.84521	0.851203	0.60835	0.157992	2.34246
Dental caries	Species mucilaginosa	Weighted mode	17	-0.407561	0.657691	0.54419	-1.69663	0.881514	0.665271	0.183299	2.41455
Dental caries	unknown Rothia species (ASV0016)	MR Egger	17	1.46042	1.15008	0.22349	-0.793748	3.71458	4.30775	0.452147	41.0413
Dental caries	unknown Rothia species (ASV0016)	Weighted median	17	0.403753	0.342026	0.237812	-0.266618	1.07412	1.49743	0.765966	2.92742
Dental caries	unknown Rothia species (ASV0016)	Inverse variance weighted	17	0.250528	0.242216	0.300987	-0.224215	0.725272	1.2847	0.799143	2.06529
Dental caries	unknown Rothia species (ASV0016)	Simple mode	17	0.601145	0.613204	0.341513	-0.600736	1.80303	1.82421	0.548408	6.06798
Dental caries	unknown Rothia species (ASV0016)	Weighted mode	17	0.665665	0.627253	0.304339	-0.56375	1.89508	1.94578	0.569071	6.65308
Dental caries	unknown Schaalia species (ASV0017)	MR Egger	17	0.634606	0.940815	0.510238	-1.20939	2.4786	1.88628	0.298379	11.9246
Dental caries	unknown Schaalia species (ASV0017)	Weighted median	17	-0.0557443	0.285975	0.84545	-0.616256	0.504767	0.945781	0.539962	1.6566
Dental caries	unknown Schaalia species (ASV0017)	Inverse variance weighted	17	-0.149766	0.199336	0.452458	-0.540463	0.240932	0.86091	0.582478	1.27243
Dental caries	unknown Schaalia species (ASV0017)	Simple mode	17	-0.0200177	0.545149	0.971163	-1.08851	1.04847	0.980181	0.336718	2.85329
Dental caries	unknown Schaalia species (ASV0017)	Weighted mode	17	-0.0860967	0.493117	0.863587	-1.05261	0.880412	0.917506	0.349027	2.41189
Dental caries	Species rogosae	MR Egger	17	0.301196	1.05445	0.779058	-1.76552	2.36791	1.35147	0.171098	10.6751
Dental caries	Species rogosae	Weighted median	17	0.0603106	0.289421	0.834929	-0.506954	0.627575	1.06217	0.602327	1.87306
Dental caries	Species rogosae	Inverse variance weighted	17	-0.0747887	0.219232	0.732999	-0.504483	0.354906	0.92794	0.603818	1.42605
Dental caries	Species rogosae	Simple mode	17	-0.0320512	0.566483	0.955581	-1.14236	1.07826	0.968457	0.319066	2.93955
Dental caries	Species rogosae	Weighted mode	17	0.0132368	0.488534	0.978719	-0.94429	0.970763	1.01332	0.388956	2.63996
Dental caries	unknown Gemella	MR Egger	17	1.45709	0.932686	0.139076	-0.370971	3.28516	4.29346	0.690064	26.7132
Dental caries	unknown Gemella	Weighted median	17	-0.0174509	0.283203	0.950866	-0.572529	0.537627	0.9827	0.564097	1.71194
Dental caries	unknown Gemella	Inverse variance weighted	17	0.128294	0.198892	0.518901	-0.261535	0.518122	1.13689	0.769869	1.67887
Dental caries	unknown Gemella	Simple mode	17	-0.388334	0.506409	0.454345	-1.3809	0.604228	0.678186	0.251353	1.82984
Dental caries	unknown Gemella	Weighted mode	17	-0.346632	0.478084	0.478896	-1.28368	0.590413	0.707066	0.277017	1.80473

## Sheet: Sheet5
Supplemental Table S5. UVMR analysis of the causal effects of blood metabolites on dental caries
exposure	method	nsnp	b	se	pval	lo_ci	up_ci	or	or_lci95	or_uci95
Carnitine	MR Egger	25	0.0244694	0.0505881	0.633172	-0.0746832	0.123622	1.02477	0.928037	1.13159
Carnitine	Weighted median	25	-0.0224603	0.0429824	0.601291	-0.106706	0.0617853	0.97779	0.89879	1.06373
Carnitine	Inverse variance weighted	25	-0.0161267	0.030281	0.594332	-0.0754775	0.043224	0.984003	0.927301	1.04417
Carnitine	Simple mode	25	-0.0433608	0.0811882	0.598201	-0.20249	0.115768	0.957566	0.816695	1.12274
Carnitine	Weighted mode	25	-0.0249035	0.0398521	0.537935	-0.103014	0.0532066	0.975404	0.902115	1.05465
Benzoate	MR Egger	18	0.0284554	0.035693	0.436992	-0.041503	0.0984138	1.02886	0.959346	1.10342
Benzoate	Weighted median	18	0.0191384	0.0352581	0.587262	-0.0499676	0.0882444	1.01932	0.95126	1.09225
Benzoate	Inverse variance weighted	18	-0.0036369	0.0270749	0.893144	-0.0567038	0.04943	0.99637	0.944874	1.05067
Benzoate	Simple mode	18	-0.042715	0.0800377	0.600468	-0.199589	0.114159	0.958184	0.819067	1.12093
Benzoate	Weighted mode	18	0.00941721	0.0319756	0.771932	-0.0532549	0.0720893	1.00946	0.948138	1.07475
Maltotriose	MR Egger	23	0.0200007	0.066014	0.764889	-0.109387	0.149388	1.0202	0.896384	1.16112
Maltotriose	Weighted median	23	-0.00225443	0.0455494	0.960526	-0.0915313	0.0870225	0.997748	0.912533	1.09092
Maltotriose	Inverse variance weighted	23	-0.0228146	0.0316832	0.471474	-0.0849137	0.0392846	0.977444	0.918592	1.04007
Maltotriose	Simple mode	23	0.076206	0.0797547	0.349705	-0.0801132	0.232525	1.07918	0.923012	1.26178
Maltotriose	Weighted mode	23	0.0708339	0.0663806	0.297502	-0.059272	0.20094	1.0734	0.94245	1.22255
Hippurate	MR Egger	18	0.044313	0.135407	0.747716	-0.221085	0.309712	1.04531	0.801648	1.36303
Hippurate	Weighted median	18	0.0635806	0.0677986	0.348355	-0.0693048	0.196466	1.06565	0.933042	1.21709
Hippurate	Inverse variance weighted	18	0.0596913	0.0623989	0.338765	-0.0626105	0.181993	1.06151	0.939309	1.19961
Hippurate	Simple mode	18	0.0704335	0.105425	0.513045	-0.136199	0.277066	1.07297	0.872669	1.31925
Hippurate	Weighted mode	18	0.0549243	0.0830807	0.517411	-0.107914	0.217762	1.05646	0.897705	1.24329
Methionine sulfoxide	MR Egger	25	-0.0393099	0.099612	0.696752	-0.234549	0.15593	0.961453	0.790927	1.16874
Methionine sulfoxide	Weighted median	25	-0.0133991	0.0577377	0.816484	-0.126565	0.0997668	0.98669	0.881117	1.10491
Methionine sulfoxide	Inverse variance weighted	25	0.0154355	0.0456423	0.735225	-0.0740235	0.104894	1.01556	0.92865	1.11059
Methionine sulfoxide	Simple mode	25	0.0905671	0.114775	0.43779	-0.134392	0.315527	1.09479	0.874247	1.37098
Methionine sulfoxide	Weighted mode	25	8.91022e-05	0.0838669	0.999161	-0.16429	0.164468	1.00009	0.848496	1.17877
Xanthurenate	MR Egger	25	0.140113	0.0953027	0.155059	-0.0466802	0.326906	1.1504	0.954393	1.38667
Xanthurenate	Weighted median	25	-0.0738904	0.0561634	0.188297	-0.183971	0.0361899	0.928773	0.83196	1.03685
Xanthurenate	Inverse variance weighted	25	-0.0484444	0.037817	0.200185	-0.122566	0.0256768	0.95271	0.884648	1.02601
Xanthurenate	Simple mode	25	-0.104829	0.101184	0.310521	-0.30315	0.0934927	0.900479	0.738488	1.098
Xanthurenate	Weighted mode	25	-0.101651	0.0752957	0.189606	-0.24923	0.0459289	0.903345	0.779401	1.047
N-alpha-acetylornithine	MR Egger	21	0.0844885	0.0716018	0.252573	-0.055851	0.224828	1.08816	0.94568	1.25211
N-alpha-acetylornithine	Weighted median	21	0.0182879	0.0470828	0.697705	-0.0739944	0.11057	1.01846	0.928677	1.11691
N-alpha-acetylornithine	Inverse variance weighted	21	0.0483113	0.0340233	0.155622	-0.0183743	0.114997	1.0495	0.981794	1.12187
N-alpha-acetylornithine	Simple mode	21	-0.0130233	0.0816322	0.874847	-0.173022	0.146976	0.987061	0.841119	1.15833
N-alpha-acetylornithine	Weighted mode	21	-0.00784624	0.0712734	0.913438	-0.147542	0.13185	0.992184	0.862826	1.14094
3-methylhistidine	MR Egger	28	0.0163431	0.0801895	0.840092	-0.140828	0.173515	1.01648	0.868638	1.18948
3-methylhistidine	Weighted median	28	-0.0131882	0.0559626	0.813696	-0.122875	0.0964985	0.986898	0.884374	1.10131
3-methylhistidine	Inverse variance weighted	28	0.0110237	0.0393768	0.779512	-0.0661547	0.0882022	1.01108	0.935986	1.09221
3-methylhistidine	Simple mode	28	0.00755979	0.0954409	0.93745	-0.179504	0.194624	1.00759	0.835684	1.21485
3-methylhistidine	Weighted mode	28	-0.0469895	0.0783309	0.553584	-0.200518	0.106539	0.954097	0.818307	1.11242
Glycerophosphorylcholine (GPC)	MR Egger	32	-0.0676021	0.0785173	0.396077	-0.221496	0.0862918	0.934632	0.801319	1.09012
Glycerophosphorylcholine (GPC)	Weighted median	32	-0.0357765	0.0510825	0.483698	-0.135898	0.0643452	0.964856	0.872931	1.06646
Glycerophosphorylcholine (GPC)	Inverse variance weighted	32	0.000320321	0.0375429	0.993192	-0.0732638	0.0739044	1.00032	0.929356	1.0767
Glycerophosphorylcholine (GPC)	Simple mode	32	-0.0280717	0.0863405	0.747268	-0.197299	0.141156	0.972319	0.820945	1.1516
Glycerophosphorylcholine (GPC)	Weighted mode	32	-0.0715433	0.0696746	0.312451	-0.208105	0.0650189	0.930956	0.812121	1.06718
Phenylacetate	MR Egger	26	0.05666	0.0599894	0.354326	-0.0609192	0.174239	1.0583	0.940899	1.19034
Phenylacetate	Weighted median	26	-0.0153301	0.0482235	0.750564	-0.109848	0.079188	0.984787	0.89597	1.08241
Phenylacetate	Inverse variance weighted	26	0.00295845	0.0338297	0.930313	-0.0633477	0.0692646	1.00296	0.938617	1.07172
Phenylacetate	Simple mode	26	-0.0468916	0.0867273	0.593514	-0.216877	0.123094	0.954191	0.805029	1.13099
Phenylacetate	Weighted mode	26	-0.0197003	0.0614721	0.751272	-0.140186	0.100785	0.980493	0.869197	1.10604
3-methyl-2-oxovalerate	MR Egger	17	-0.0485961	0.147242	0.745932	-0.33719	0.239998	0.952566	0.713773	1.27125
3-methyl-2-oxovalerate	Weighted median	17	-0.0923305	0.0818416	0.259252	-0.25274	0.068079	0.911804	0.77667	1.07045
3-methyl-2-oxovalerate	Inverse variance weighted	17	-0.0252492	0.0583831	0.665397	-0.13968	0.0891817	0.975067	0.869636	1.09328
3-methyl-2-oxovalerate	Simple mode	17	-0.172369	0.130196	0.204135	-0.427553	0.0828155	0.841669	0.652103	1.08634
3-methyl-2-oxovalerate	Weighted mode	17	-0.150034	0.124209	0.244633	-0.393484	0.0934164	0.860679	0.674702	1.09792
Tartarate	MR Egger	22	0.0395102	0.0757407	0.607643	-0.108942	0.187962	1.0403	0.896783	1.20679
Tartarate	Weighted median	22	-0.0204978	0.0590086	0.728313	-0.136155	0.0951591	0.979711	0.872708	1.09983
Tartarate	Inverse variance weighted	22	-0.00377925	0.0399185	0.924574	-0.0820195	0.074461	0.996228	0.921254	1.0773
Tartarate	Simple mode	22	-0.07035	0.111044	0.533227	-0.287997	0.147297	0.932068	0.749764	1.1587
Tartarate	Weighted mode	22	-0.021837	0.0892984	0.809186	-0.196862	0.153188	0.9784	0.821304	1.16554
Suberate (C8-DC)	MR Egger	27	-0.0014371	0.049685	0.977155	-0.0988197	0.0959455	0.998564	0.905906	1.1007
Suberate (C8-DC)	Weighted median	27	0.00333377	0.046009	0.942237	-0.086844	0.0935115	1.00334	0.91682	1.09802
Suberate (C8-DC)	Inverse variance weighted	27	-0.0176961	0.0296756	0.550962	-0.0758603	0.040468	0.98246	0.926946	1.0413
Suberate (C8-DC)	Simple mode	27	0.0434579	0.0746602	0.56553	-0.102876	0.189792	1.04442	0.902239	1.209
Suberate (C8-DC)	Weighted mode	27	0.00328822	0.0438311	0.940773	-0.0826208	0.0891972	1.00329	0.9207	1.0933
5-hydroxylysine	MR Egger	29	0.0340563	0.0428389	0.433555	-0.049908	0.118021	1.03464	0.951317	1.12527
5-hydroxylysine	Weighted median	29	0.0495976	0.0420941	0.238694	-0.0329068	0.132102	1.05085	0.967629	1.14122
5-hydroxylysine	Inverse variance weighted	29	-0.000222477	0.0283523	0.993739	-0.055793	0.055348	0.999778	0.945735	1.05691
5-hydroxylysine	Simple mode	29	-0.0662008	0.0746204	0.382546	-0.212457	0.0800551	0.935943	0.808595	1.08335
5-hydroxylysine	Weighted mode	29	0.0516219	0.0422716	0.232195	-0.0312304	0.134474	1.05298	0.969252	1.14394
3-phenylpropionate hydrocinnamate	MR Egger	27	0.0548124	0.0529971	0.310919	-0.0490619	0.158687	1.05634	0.952122	1.17197
3-phenylpropionate hydrocinnamate	Weighted median	27	0.0406234	0.0491804	0.408799	-0.0557702	0.137017	1.04146	0.945756	1.14685
3-phenylpropionate hydrocinnamate	Inverse variance weighted	27	0.0441474	0.0309348	0.153548	-0.0164849	0.10478	1.04514	0.98365	1.11047
3-phenylpropionate hydrocinnamate	Simple mode	27	0.0185143	0.0768359	0.811477	-0.132084	0.169113	1.01869	0.876267	1.18425
3-phenylpropionate hydrocinnamate	Weighted mode	27	0.0489824	0.0551504	0.382598	-0.0591124	0.157077	1.0502	0.942601	1.17009
Kynurenine	MR Egger	25	-0.269202	0.107049	0.0193533	-0.479018	-0.0593858	0.763989	0.619392	0.942343
Kynurenine	Weighted median	25	0.0422195	0.0562081	0.452576	-0.0679484	0.152387	1.04312	0.934309	1.16461
Kynurenine	Inverse variance weighted	25	0.0808722	0.0418684	0.0534111	-0.00118979	0.162934	1.08423	0.998811	1.17696
Kynurenine	Simple mode	25	0.188737	0.128206	0.153975	-0.0625459	0.440021	1.20772	0.93937	1.55274
Kynurenine	Weighted mode	25	-0.0596418	0.0747181	0.432569	-0.206089	0.0868057	0.942102	0.81376	1.09068
N-acetylglutamate	MR Egger	20	-0.164498	0.122759	0.196915	-0.405107	0.07611	0.848319	0.666906	1.07908
N-acetylglutamate	Weighted median	20	-0.00588516	0.0688118	0.931844	-0.140756	0.128986	0.994132	0.868701	1.13767
N-acetylglutamate	Inverse variance weighted	20	-0.0133539	0.0476166	0.779134	-0.106682	0.0799745	0.986735	0.898811	1.08326
N-acetylglutamate	Simple mode	20	0.06178	0.115896	0.60017	-0.165376	0.288936	1.06373	0.847575	1.33501
N-acetylglutamate	Weighted mode	20	0.0681503	0.102443	0.513887	-0.132639	0.26894	1.07053	0.875781	1.30858
Glycerol 3-phosphate	MR Egger	31	0.0385496	0.0643115	0.553547	-0.0875009	0.1646	1.0393	0.916218	1.17892
Glycerol 3-phosphate	Weighted median	31	-0.0853834	0.0495948	0.0851384	-0.182589	0.0118224	0.91816	0.83311	1.01189
Glycerol 3-phosphate	Inverse variance weighted	31	-0.00534954	0.0369255	0.88481	-0.0777235	0.0670244	0.994665	0.92522	1.06932
Glycerol 3-phosphate	Simple mode	31	-0.091704	0.100016	0.36651	-0.287735	0.104327	0.912375	0.74996	1.10996
Glycerol 3-phosphate	Weighted mode	31	-0.0659588	0.0560367	0.248424	-0.175791	0.0438731	0.936169	0.838793	1.04485
Imidazole lactate	MR Egger	28	-0.0127736	0.0439199	0.773483	-0.0988566	0.0733095	0.987308	0.905873	1.07606
Imidazole lactate	Weighted median	28	-0.050763	0.0307207	0.098452	-0.110976	0.00944953	0.950504	0.894961	1.00949
Imidazole lactate	Inverse variance weighted	28	-0.0279297	0.026405	0.290173	-0.0796836	0.0238241	0.972457	0.923408	1.02411
Imidazole lactate	Simple mode	28	-0.0602282	0.0605884	0.329022	-0.178981	0.058525	0.94155	0.836121	1.06027
Imidazole lactate	Weighted mode	28	-0.0354101	0.0280238	0.217186	-0.0903369	0.0195166	0.965209	0.913623	1.01971
4-guanidinobutanoate	MR Egger	20	-0.0186428	0.043531	0.673538	-0.103964	0.0666779	0.98153	0.901258	1.06895
4-guanidinobutanoate	Weighted median	20	-0.0353644	0.035573	0.320157	-0.105088	0.0343588	0.965254	0.900246	1.03496
4-guanidinobutanoate	Inverse variance weighted	20	0.0119498	0.0287776	0.677961	-0.0444543	0.068354	1.01202	0.956519	1.07074
4-guanidinobutanoate	Simple mode	20	-0.00668794	0.101533	0.94817	-0.205693	0.192317	0.993334	0.814083	1.21205
4-guanidinobutanoate	Weighted mode	20	-0.0327944	0.0332774	0.33677	-0.098018	0.0324293	0.967738	0.906633	1.03296
Glucuronate	MR Egger	15	-0.103754	0.12809	0.432512	-0.35481	0.147302	0.901447	0.701307	1.1587
Glucuronate	Weighted median	15	-0.0186003	0.0802454	0.816698	-0.175881	0.138681	0.981572	0.838718	1.14876
Glucuronate	Inverse variance weighted	15	0.0488978	0.0652119	0.453357	-0.0789175	0.176713	1.05011	0.924116	1.19329
Glucuronate	Simple mode	15	-0.0724246	0.144933	0.62504	-0.356493	0.211644	0.930136	0.700127	1.23571
Glucuronate	Weighted mode	15	-0.0407702	0.0978292	0.683182	-0.232515	0.150975	0.96005	0.792538	1.16297
Ribitol	MR Egger	34	-0.0183974	0.0286213	0.52494	-0.0744951	0.0377003	0.981771	0.928212	1.03842
Ribitol	Weighted median	34	0.00136058	0.0288177	0.962343	-0.0551221	0.0578433	1.00136	0.94637	1.05955
Ribitol	Inverse variance weighted	34	0.00385978	0.0207372	0.852344	-0.036785	0.0445046	1.00387	0.963883	1.04551
Ribitol	Simple mode	34	-0.0110604	0.0594948	0.853657	-0.12767	0.105549	0.989001	0.880144	1.11132
Ribitol	Weighted mode	34	-0.000345477	0.0264065	0.98964	-0.0521023	0.0514114	0.999655	0.949232	1.05276
Glycodeoxycholate	MR Egger	20	0.0602798	0.097719	0.545046	-0.13125	0.251809	1.06213	0.876999	1.28635
Glycodeoxycholate	Weighted median	20	-0.0541887	0.0602309	0.368289	-0.172241	0.0638638	0.947253	0.841776	1.06595
Glycodeoxycholate	Inverse variance weighted	20	-0.0314159	0.0434779	0.469942	-0.116633	0.0538007	0.969072	0.889912	1.05527
Glycodeoxycholate	Simple mode	20	-0.0921855	0.109559	0.410575	-0.306921	0.12255	0.911936	0.735709	1.13038
Glycodeoxycholate	Weighted mode	20	-0.0862299	0.107366	0.431828	-0.296668	0.124208	0.917383	0.743291	1.13225
Theobromine	MR Egger	26	0.0518999	0.11417	0.653493	-0.171873	0.275673	1.05327	0.842086	1.31742
Theobromine	Weighted median	26	-0.0308634	0.0550146	0.574795	-0.138692	0.0769652	0.969608	0.870496	1.08
Theobromine	Inverse variance weighted	26	-0.0363581	0.0404644	0.368908	-0.115668	0.0429521	0.964295	0.890771	1.04389
Theobromine	Simple mode	26	-0.00734422	0.10061	0.942389	-0.204539	0.189851	0.992683	0.815023	1.20907
Theobromine	Weighted mode	26	-0.00445924	0.0952988	0.963051	-0.191245	0.182326	0.995551	0.82593	1.20001
Quinate	MR Egger	20	-0.0202546	0.044314	0.65309	-0.10711	0.066601	0.979949	0.898427	1.06887
Quinate	Weighted median	20	0.0252239	0.0460174	0.583597	-0.0649702	0.115418	1.02554	0.937095	1.12234
Quinate	Inverse variance weighted	20	0.0379267	0.0339037	0.263286	-0.0285247	0.104378	1.03866	0.971878	1.11002
Quinate	Simple mode	20	-0.0691051	0.084301	0.422527	-0.234335	0.0961248	0.933229	0.791097	1.1009
Quinate	Weighted mode	20	0.0206795	0.0384241	0.596695	-0.0546318	0.0959908	1.02089	0.946834	1.10075
Gentisate	MR Egger	28	-0.0745836	0.0873172	0.400813	-0.245725	0.096558	0.92813	0.782137	1.10137
Gentisate	Weighted median	28	-0.0574799	0.0559082	0.303897	-0.16706	0.0521002	0.944141	0.846149	1.05348
Gentisate	Inverse variance weighted	28	-0.0392615	0.0460174	0.393555	-0.129456	0.0509326	0.961499	0.878574	1.05225
Gentisate	Simple mode	28	-0.0601217	0.107578	0.580858	-0.270974	0.15073	0.94165	0.762636	1.16268
Gentisate	Weighted mode	28	-0.0800073	0.0912225	0.388193	-0.258803	0.0987888	0.92311	0.771975	1.10383
Theophylline	MR Egger	25	0.052174	0.0894734	0.565485	-0.123194	0.227542	1.05356	0.884092	1.25551
Theophylline	Weighted median	25	-0.124305	0.0606948	0.0405561	-0.243267	-0.00534359	0.88311	0.784062	0.994671
Theophylline	Inverse variance weighted	25	-0.114876	0.0412879	0.00539721	-0.1958	-0.0339518	0.891477	0.822176	0.966618
Theophylline	Simple mode	25	-0.188577	0.107317	0.0916348	-0.398917	0.0217634	0.828137	0.671046	1.022
Theophylline	Weighted mode	25	-0.153771	0.095331	0.119812	-0.34062	0.0330773	0.857468	0.711329	1.03363
1,5-anhydroglucitol (1,5-ag)	MR Egger	31	-0.113361	0.0594079	0.0663122	-0.2298	0.00307849	0.892828	0.794692	1.00308
1,5-anhydroglucitol (1,5-ag)	Weighted median	31	-0.0464063	0.0434313	0.285295	-0.131532	0.038719	0.954654	0.876752	1.03948
1,5-anhydroglucitol (1,5-ag)	Inverse variance weighted	31	-0.0625455	0.0361606	0.0836917	-0.13342	0.00832938	0.93937	0.875097	1.00836
1,5-anhydroglucitol (1,5-ag)	Simple mode	31	-0.0857479	0.0715385	0.240057	-0.225963	0.0544676	0.917826	0.797747	1.05598
1,5-anhydroglucitol (1,5-ag)	Weighted mode	31	-0.0555796	0.046413	0.240488	-0.146549	0.0353899	0.945937	0.863683	1.03602
1-stearoyl-2-arachidonoyl-GPI (18:0/20:4)	MR Egger	23	-0.0208583	0.0705305	0.770337	-0.159098	0.117381	0.979358	0.852913	1.12455
1-stearoyl-2-arachidonoyl-GPI (18:0/20:4)	Weighted median	23	-0.032209	0.0464535	0.488085	-0.123258	0.05884	0.968304	0.884036	1.06061
1-stearoyl-2-arachidonoyl-GPI (18:0/20:4)	Inverse variance weighted	23	-0.00539294	0.0319897	0.866124	-0.0680928	0.0573069	0.994622	0.934174	1.05898
1-stearoyl-2-arachidonoyl-GPI (18:0/20:4)	Simple mode	23	0.0296959	0.0729688	0.687965	-0.113323	0.172715	1.03014	0.892862	1.18853
1-stearoyl-2-arachidonoyl-GPI (18:0/20:4)	Weighted mode	23	-0.0246357	0.0520466	0.640635	-0.126647	0.0773757	0.975665	0.881045	1.08045
Indolelactate	MR Egger	27	-0.183273	0.0886256	0.0491407	-0.356979	-0.00956682	0.832541	0.699787	0.990479
Indolelactate	Weighted median	27	-0.0816012	0.0567114	0.150183	-0.192755	0.0295532	0.921639	0.824684	1.02999
Indolelactate	Inverse variance weighted	27	-0.0528288	0.0403135	0.190044	-0.131843	0.0261857	0.948542	0.876478	1.02653
Indolelactate	Simple mode	27	-0.0678459	0.093333	0.473768	-0.250778	0.115087	0.934404	0.778195	1.12197
Indolelactate	Weighted mode	27	-0.0911645	0.0697248	0.202491	-0.227825	0.0454961	0.912868	0.796264	1.04655
Docosahexaenoate DHA; 22:6n3	MR Egger	21	0.0196025	0.0901506	0.830182	-0.157093	0.196298	1.0198	0.854625	1.21689
Docosahexaenoate DHA; 22:6n3	Weighted median	21	-0.0119386	0.063136	0.85002	-0.135685	0.111808	0.988132	0.873118	1.1183
Docosahexaenoate DHA; 22:6n3	Inverse variance weighted	21	0.0367232	0.0492287	0.455685	-0.0597651	0.133211	1.03741	0.941986	1.14249
Docosahexaenoate DHA; 22:6n3	Simple mode	21	0.0175457	0.105279	0.869311	-0.188801	0.223892	1.0177	0.827952	1.25094
Docosahexaenoate DHA; 22:6n3	Weighted mode	21	-0.0164104	0.0714281	0.820622	-0.156409	0.123589	0.983724	0.855209	1.13155
1-stearoyl-2-oleoyl-GPS (18:0/18:1)	MR Egger	20	-0.101149	0.120992	0.41412	-0.338294	0.135996	0.903799	0.712986	1.14568
1-stearoyl-2-oleoyl-GPS (18:0/18:1)	Weighted median	20	0.0106994	0.0646039	0.86846	-0.115924	0.137323	1.01076	0.890543	1.1472
1-stearoyl-2-oleoyl-GPS (18:0/18:1)	Inverse variance weighted	20	-0.0465884	0.0447349	0.297674	-0.134269	0.0410919	0.95448	0.874355	1.04195
1-stearoyl-2-oleoyl-GPS (18:0/18:1)	Simple mode	20	-0.00902259	0.126261	0.943779	-0.256494	0.238449	0.991018	0.77376	1.26928
1-stearoyl-2-oleoyl-GPS (18:0/18:1)	Weighted mode	20	0.0165178	0.101116	0.871964	-0.181669	0.214705	1.01666	0.833877	1.2395
1-myristoyl-2-palmitoyl-gpc (14:0/16:0)	MR Egger	16	-0.091953	0.121335	0.461111	-0.32977	0.145864	0.912148	0.719089	1.15704
1-myristoyl-2-palmitoyl-gpc (14:0/16:0)	Weighted median	16	0.0614529	0.0730387	0.400138	-0.081703	0.204609	1.06338	0.921546	1.22704
1-myristoyl-2-palmitoyl-gpc (14:0/16:0)	Inverse variance weighted	16	0.0338969	0.0536344	0.527388	-0.0712267	0.13902	1.03448	0.931251	1.14915
1-myristoyl-2-palmitoyl-gpc (14:0/16:0)	Simple mode	16	0.109132	0.121945	0.384959	-0.129879	0.348144	1.11531	0.878201	1.41644
1-myristoyl-2-palmitoyl-gpc (14:0/16:0)	Weighted mode	16	0.0684463	0.104276	0.521513	-0.135935	0.272827	1.07084	0.8729	1.31367
Paraxanthine in elite athletes	MR Egger	33	-0.0303122	0.0893859	0.736809	-0.205508	0.144884	0.970143	0.814233	1.15591
Paraxanthine in elite athletes	Weighted median	33	-0.0415725	0.0550187	0.449885	-0.149409	0.0662641	0.95928	0.861217	1.06851
Paraxanthine in elite athletes	Inverse variance weighted	33	-0.0500785	0.0404457	0.215655	-0.129352	0.0291951	0.951155	0.878665	1.02963
Paraxanthine in elite athletes	Simple mode	33	-0.083893	0.0993513	0.404711	-0.278622	0.110836	0.91953	0.756826	1.11721
Paraxanthine in elite athletes	Weighted mode	33	-0.0547694	0.0802671	0.499934	-0.212093	0.102554	0.946703	0.808889	1.108
4-methyl-2-oxopentanoate	MR Egger	12	0.154426	0.191766	0.439385	-0.221436	0.530288	1.16699	0.801367	1.69942
4-methyl-2-oxopentanoate	Weighted median	12	0.0609772	0.0802854	0.447551	-0.0963822	0.218337	1.06287	0.908117	1.24401
4-methyl-2-oxopentanoate	Inverse variance weighted	12	0.0675536	0.0600347	0.260486	-0.0501143	0.185222	1.06989	0.951121	1.20349
4-methyl-2-oxopentanoate	Simple mode	12	0.0565914	0.138618	0.690922	-0.2151	0.328283	1.05822	0.806461	1.38858
4-methyl-2-oxopentanoate	Weighted mode	12	0.0402848	0.129458	0.761481	-0.213453	0.294022	1.04111	0.80779	1.34181
3-indoxyl sulfate	MR Egger	21	-0.120411	0.0981807	0.235021	-0.312845	0.0720229	0.886556	0.731363	1.07468
3-indoxyl sulfate	Weighted median	21	-0.0551141	0.0622301	0.375806	-0.177085	0.0668569	0.946377	0.837709	1.06914
3-indoxyl sulfate	Inverse variance weighted	21	-0.00403747	0.0531066	0.939399	-0.108127	0.100052	0.995971	0.897514	1.10523
3-indoxyl sulfate	Simple mode	21	-0.0819147	0.104045	0.440337	-0.285843	0.122013	0.921351	0.751381	1.12977
3-indoxyl sulfate	Weighted mode	21	-0.0583416	0.0882211	0.515959	-0.231255	0.114572	0.943328	0.793537	1.12139
Sphingosine 1-phosphate	MR Egger	17	0.0824365	0.0757274	0.293514	-0.0659892	0.230862	1.08593	0.936141	1.25969
Sphingosine 1-phosphate	Weighted median	17	0.0442786	0.0631267	0.483038	-0.0794498	0.168007	1.04527	0.923624	1.18294
Sphingosine 1-phosphate	Inverse variance weighted	17	0.0454304	0.0430703	0.291517	-0.0389873	0.129848	1.04648	0.961763	1.13866
Sphingosine 1-phosphate	Simple mode	17	-0.0169584	0.102766	0.870996	-0.21838	0.184463	0.983185	0.80382	1.20257
Sphingosine 1-phosphate	Weighted mode	17	0.0272874	0.0669536	0.689	-0.103942	0.158517	1.02766	0.901278	1.17177
Alpha-hydroxyisocaproate	MR Egger	22	-0.0473404	0.108594	0.667549	-0.260184	0.165503	0.953763	0.77091	1.17999
Alpha-hydroxyisocaproate	Weighted median	22	0.055961	0.0630859	0.375046	-0.0676873	0.179609	1.05756	0.934553	1.19675
Alpha-hydroxyisocaproate	Inverse variance weighted	22	0.0598752	0.0457494	0.190614	-0.0297936	0.149544	1.0617	0.970646	1.1613
Alpha-hydroxyisocaproate	Simple mode	22	0.0649782	0.106097	0.546823	-0.142973	0.272929	1.06714	0.866778	1.31381
Alpha-hydroxyisocaproate	Weighted mode	22	0.0590713	0.112153	0.603919	-0.160748	0.278891	1.06085	0.851507	1.32166
1-stearoyl-GPI (18:0)	MR Egger	18	0.134738	0.160488	0.413527	-0.179818	0.449294	1.14424	0.835423	1.56721
1-stearoyl-GPI (18:0)	Weighted median	18	-0.0152442	0.0766775	0.842412	-0.165532	0.135044	0.984871	0.847443	1.14459
1-stearoyl-GPI (18:0)	Inverse variance weighted	18	0.0429426	0.0583076	0.461436	-0.0713403	0.157226	1.04388	0.931145	1.17026
1-stearoyl-GPI (18:0)	Simple mode	18	-0.0747681	0.129905	0.572454	-0.329382	0.179846	0.927959	0.719368	1.19703
1-stearoyl-GPI (18:0)	Weighted mode	18	-0.0496355	0.117611	0.678291	-0.280153	0.180882	0.951576	0.755668	1.19827
1,2-dipalmitoyl-gpc (16:0/16:0)	MR Egger	27	-0.0369199	0.0579835	0.530088	-0.150567	0.0767277	0.963753	0.86022	1.07975
1,2-dipalmitoyl-gpc (16:0/16:0)	Weighted median	27	-0.0412026	0.0425946	0.333384	-0.124688	0.0422828	0.959635	0.882772	1.04319
1,2-dipalmitoyl-gpc (16:0/16:0)	Inverse variance weighted	27	-0.0189947	0.0323566	0.557175	-0.0824135	0.0444242	0.981185	0.920891	1.04543
1,2-dipalmitoyl-gpc (16:0/16:0)	Simple mode	27	0.048781	0.0904061	0.594081	-0.128415	0.225977	1.04999	0.879488	1.25355
1,2-dipalmitoyl-gpc (16:0/16:0)	Weighted mode	27	-0.0381558	0.0478615	0.432548	-0.131964	0.0556528	0.962563	0.876372	1.05723
Maleate	MR Egger	23	-0.128274	0.12705	0.324164	-0.377293	0.120745	0.879612	0.685715	1.12834
Maleate	Weighted median	23	-0.0630625	0.0666146	0.343803	-0.193627	0.0675021	0.938885	0.823965	1.06983
Maleate	Inverse variance weighted	23	-0.0487264	0.0560355	0.384539	-0.158556	0.0611032	0.952442	0.853375	1.06301
Maleate	Simple mode	23	-0.117148	0.111722	0.305762	-0.336123	0.101828	0.889454	0.714535	1.10719
Maleate	Weighted mode	23	-0.0902131	0.107791	0.411632	-0.301483	0.121057	0.913736	0.73972	1.12869
Isovalerate (i5:0)	MR Egger	17	0.0614617	0.119662	0.614995	-0.173076	0.296	1.06339	0.841074	1.34447
Isovalerate (i5:0)	Weighted median	17	-0.00341667	0.0684213	0.960174	-0.137522	0.130689	0.996589	0.871515	1.13961
Isovalerate (i5:0)	Inverse variance weighted	17	0.00286525	0.0507864	0.955009	-0.0966761	0.102407	1.00287	0.90785	1.10783
Isovalerate (i5:0)	Simple mode	17	-0.0721564	0.124931	0.571594	-0.317021	0.172709	0.930385	0.728315	1.18852
Isovalerate (i5:0)	Weighted mode	17	-0.0561429	0.128689	0.668471	-0.308373	0.196087	0.945404	0.734641	1.21663
4-acetylphenol sulfate	MR Egger	20	0.0321403	0.0785039	0.687069	-0.121727	0.186008	1.03266	0.88539	1.20443
4-acetylphenol sulfate	Weighted median	20	0.045797	0.0568018	0.420093	-0.0655345	0.157129	1.04686	0.936567	1.17015
4-acetylphenol sulfate	Inverse variance weighted	20	0.0131803	0.043252	0.76057	-0.0715936	0.0979541	1.01327	0.930909	1.10291
4-acetylphenol sulfate	Simple mode	20	-0.011402	0.1039	0.913766	-0.215046	0.192242	0.988663	0.806505	1.21196
4-acetylphenol sulfate	Weighted mode	20	0.0823975	0.0802217	0.317262	-0.074837	0.239632	1.08589	0.927895	1.27078
Phenyllactate (PLA) in elite athletes	MR Egger	26	-0.0146322	0.068593	0.83288	-0.149074	0.11981	0.985474	0.861505	1.12728
Phenyllactate (PLA) in elite athletes	Weighted median	26	-0.00744914	0.0550705	0.892402	-0.115387	0.100489	0.992579	0.891021	1.10571
Phenyllactate (PLA) in elite athletes	Inverse variance weighted	26	-0.0482638	0.0360919	0.181142	-0.119004	0.0224763	0.952882	0.887804	1.02273
Phenyllactate (PLA) in elite athletes	Simple mode	26	0.0156607	0.0947923	0.870107	-0.170132	0.201454	1.01578	0.843553	1.22318
Phenyllactate (PLA) in elite athletes	Weighted mode	26	0.00161967	0.0620085	0.979369	-0.119917	0.123156	1.00162	0.886994	1.13106
N-acetylaspartate (naa)	MR Egger	20	-0.0515013	0.04546	0.272125	-0.140603	0.0376004	0.949802	0.868834	1.03832
N-acetylaspartate (naa)	Weighted median	20	-0.0394514	0.0511128	0.440203	-0.139633	0.0607296	0.961317	0.869678	1.06261
N-acetylaspartate (naa)	Inverse variance weighted	20	-0.0195378	0.031437	0.534277	-0.0811543	0.0420787	0.980652	0.922051	1.04298
N-acetylaspartate (naa)	Simple mode	20	-0.0446677	0.0837292	0.599888	-0.208777	0.119441	0.956315	0.811576	1.12687
N-acetylaspartate (naa)	Weighted mode	20	-0.0425725	0.0469114	0.375505	-0.134519	0.0493738	0.958321	0.874136	1.05061
Palmitoylcarnitine (Metabolon platform)	MR Egger	28	-0.0199779	0.0801652	0.805157	-0.177102	0.137146	0.98022	0.837694	1.147
Palmitoylcarnitine (Metabolon platform)	Weighted median	28	-0.0347008	0.049566	0.48387	-0.13185	0.0624486	0.965894	0.876472	1.06444
Palmitoylcarnitine (Metabolon platform)	Inverse variance weighted	28	-0.0174888	0.0373962	0.640027	-0.0907854	0.0558078	0.982663	0.913214	1.05739
Palmitoylcarnitine (Metabolon platform)	Simple mode	28	-0.0323996	0.0862094	0.709984	-0.20137	0.136571	0.96812	0.81761	1.14634
Palmitoylcarnitine (Metabolon platform)	Weighted mode	28	-0.053969	0.0687932	0.43957	-0.188804	0.0808657	0.947461	0.827949	1.08423
Erythritol in elite athletes	MR Egger	23	0.0136057	0.0185248	0.470792	-0.0227029	0.0499143	1.0137	0.977553	1.05118
Erythritol in elite athletes	Weighted median	23	0.0218689	0.0244755	0.371589	-0.0261031	0.0698408	1.02211	0.974235	1.07234
Erythritol in elite athletes	Inverse variance weighted	23	0.0117732	0.0159603	0.460724	-0.019509	0.0430555	1.01184	0.98068	1.044
Erythritol in elite athletes	Simple mode	23	0.0209239	0.0501074	0.6803	-0.0772865	0.119134	1.02114	0.925625	1.12652
Erythritol in elite athletes	Weighted mode	23	0.0112578	0.0186418	0.552085	-0.0252801	0.0477957	1.01132	0.975037	1.04896
Hexanoylcarnitine (Biocrates platform)	MR Egger	22	-0.047836	0.0513296	0.362483	-0.148442	0.05277	0.95329	0.86205	1.05419
Hexanoylcarnitine (Biocrates platform)	Weighted median	22	-0.0254721	0.0359531	0.478646	-0.0959402	0.044996	0.97485	0.908518	1.04602
Hexanoylcarnitine (Biocrates platform)	Inverse variance weighted	22	0.00221427	0.02917	0.939491	-0.0549589	0.0593874	1.00222	0.946524	1.06119
Hexanoylcarnitine (Biocrates platform)	Simple mode	22	-0.0383386	0.0682972	0.580501	-0.172201	0.0955239	0.962387	0.84181	1.10024
Hexanoylcarnitine (Biocrates platform)	Weighted mode	22	-0.0281347	0.0356444	0.438748	-0.0979977	0.0417282	0.972257	0.906651	1.04261
Acetylcarnitine (Biocrates platform)	MR Egger	21	0.0984935	0.126753	0.446696	-0.149942	0.346929	1.10351	0.860758	1.41472
Acetylcarnitine (Biocrates platform)	Weighted median	21	0.00360465	0.0735074	0.960889	-0.14047	0.147679	1.00361	0.86895	1.15914
Acetylcarnitine (Biocrates platform)	Inverse variance weighted	21	0.0354858	0.0554087	0.521889	-0.0731153	0.144087	1.03612	0.929494	1.15498
Acetylcarnitine (Biocrates platform)	Simple mode	21	-0.0404287	0.112482	0.723044	-0.260892	0.180035	0.960378	0.770364	1.19726
Acetylcarnitine (Biocrates platform)	Weighted mode	21	0.000203351	0.0780996	0.997948	-0.152872	0.153279	1.0002	0.85824	1.16565
Iminodiacetate (IDA)	MR Egger	17	-0.109577	0.0975828	0.279126	-0.30084	0.0816851	0.896213	0.740196	1.08511
Iminodiacetate (IDA)	Weighted median	17	-0.0187911	0.0649248	0.772253	-0.146044	0.108461	0.981384	0.86412	1.11456
Iminodiacetate (IDA)	Inverse variance weighted	17	-0.021266	0.0448902	0.635689	-0.109251	0.0667188	0.978959	0.896506	1.06899
Iminodiacetate (IDA)	Simple mode	17	-0.00881314	0.10388	0.933442	-0.212419	0.194793	0.991226	0.808626	1.21506
Iminodiacetate (IDA)	Weighted mode	17	-0.00881314	0.0940184	0.926481	-0.193089	0.175463	0.991226	0.824408	1.1918
Cysteine s-sulfate	MR Egger	16	0.08949	0.118881	0.464058	-0.143516	0.322496	1.09362	0.866307	1.38057
Cysteine s-sulfate	Weighted median	16	0.0478115	0.0728102	0.511401	-0.0948966	0.19052	1.04897	0.909467	1.20988
Cysteine s-sulfate	Inverse variance weighted	16	0.0585747	0.0557769	0.293645	-0.0507481	0.167897	1.06032	0.950518	1.18282
Cysteine s-sulfate	Simple mode	16	-0.0156937	0.103188	0.881144	-0.217942	0.186555	0.984429	0.804172	1.20509
Cysteine s-sulfate	Weighted mode	16	0.0106021	0.087709	0.905392	-0.161308	0.182512	1.01066	0.85103	1.20023
Oxalate (ethanedioate)	MR Egger	24	0.0312264	0.07207	0.669031	-0.110031	0.172484	1.03172	0.895807	1.18825
Oxalate (ethanedioate)	Weighted median	24	0.0180177	0.0585666	0.758353	-0.0967729	0.132808	1.01818	0.907762	1.14203
Oxalate (ethanedioate)	Inverse variance weighted	24	-0.0331595	0.0435955	0.446885	-0.118607	0.0522876	0.967384	0.888157	1.05368
Oxalate (ethanedioate)	Simple mode	24	0.0255333	0.0954605	0.791487	-0.161569	0.212636	1.02586	0.850808	1.23693
Oxalate (ethanedioate)	Weighted mode	24	0.0416988	0.0569895	0.471747	-0.0700007	0.153398	1.04258	0.932393	1.16579
DHEAS	MR Egger	44	0.0746471	0.0556315	0.186866	-0.0343906	0.183685	1.0775	0.966194	1.20164
DHEAS	Weighted median	44	0.0221087	0.05321	0.677776	-0.0821829	0.1264	1.02235	0.921103	1.13474
DHEAS	Inverse variance weighted	44	0.0243992	0.03115	0.433463	-0.0366548	0.0854532	1.0247	0.964009	1.08921
DHEAS	Simple mode	44	0.0584175	0.0869667	0.505354	-0.112037	0.228872	1.06016	0.894011	1.25718
DHEAS	Weighted mode	44	0.028287	0.0554331	0.612457	-0.0803618	0.136936	1.02869	0.922782	1.14675
3-hydroxymyristate	MR Egger	20	-0.0437901	0.127753	0.73574	-0.294186	0.206606	0.957155	0.745138	1.2295
3-hydroxymyristate	Weighted median	20	-0.0763512	0.0736193	0.299685	-0.220645	0.0679427	0.926491	0.802001	1.0703
3-hydroxymyristate	Inverse variance weighted	20	-0.0154858	0.0524495	0.767802	-0.118287	0.0873153	0.984633	0.888441	1.09124
3-hydroxymyristate	Simple mode	20	-0.114456	0.124942	0.371107	-0.359342	0.130429	0.891851	0.698136	1.13932
3-hydroxymyristate	Weighted mode	20	-0.103382	0.117962	0.391758	-0.334587	0.127823	0.901782	0.715634	1.13635
Homoarginine	MR Egger	29	0.126941	0.0595747	0.0423651	0.0101744	0.243707	1.13535	1.01023	1.27597
Homoarginine	Weighted median	29	0.0970474	0.0444935	0.0291716	0.00984017	0.184255	1.10191	1.00989	1.20232
Homoarginine	Inverse variance weighted	29	0.0427411	0.0339261	0.207731	-0.0237541	0.109236	1.04367	0.976526	1.11543
Homoarginine	Simple mode	29	0.0828708	0.0881018	0.354942	-0.0898088	0.25555	1.0864	0.914106	1.29117
Homoarginine	Weighted mode	29	0.0743154	0.0398014	0.0723828	-0.00369547	0.152326	1.07715	0.996311	1.16454
1-oleoylglycerol (18:1)	MR Egger	30	0.0231513	0.0708205	0.746174	-0.115657	0.16196	1.02342	0.890781	1.17581
1-oleoylglycerol (18:1)	Weighted median	30	0.0131349	0.0461222	0.775809	-0.0772646	0.103534	1.01322	0.925645	1.10908
1-oleoylglycerol (18:1)	Inverse variance weighted	30	-0.00920249	0.0333942	0.782877	-0.0746551	0.0562501	0.99084	0.928064	1.05786
1-oleoylglycerol (18:1)	Simple mode	30	0.0101585	0.0825344	0.902892	-0.151609	0.171926	1.01021	0.859324	1.18759
1-oleoylglycerol (18:1)	Weighted mode	30	0.0398117	0.0678856	0.562109	-0.0932441	0.172867	1.04061	0.910971	1.18871
3-methyl-2-oxobutyrate	MR Egger	22	-0.144215	0.0934534	0.138463	-0.327384	0.0389535	0.865701	0.720807	1.03972
3-methyl-2-oxobutyrate	Weighted median	22	-0.0602595	0.0528183	0.253919	-0.163783	0.0432644	0.94152	0.848926	1.04421
3-methyl-2-oxobutyrate	Inverse variance weighted	22	-0.0479181	0.0395392	0.225545	-0.125415	0.0295787	0.953212	0.882131	1.03002
3-methyl-2-oxobutyrate	Simple mode	22	0.098278	0.106138	0.364993	-0.109752	0.306308	1.10327	0.896056	1.3584
3-methyl-2-oxobutyrate	Weighted mode	22	-0.159155	0.0861061	0.0786817	-0.327923	0.00961251	0.852864	0.720418	1.00966
Tartronate (hydroxymalonate)	MR Egger	19	-0.0503159	0.0482021	0.311171	-0.144792	0.0441602	0.950929	0.865202	1.04515
Tartronate (hydroxymalonate)	Weighted median	19	-0.0661112	0.0461033	0.151578	-0.156474	0.0242512	0.936027	0.855154	1.02455
Tartronate (hydroxymalonate)	Inverse variance weighted	19	-0.0432888	0.0355489	0.223329	-0.112965	0.0263871	0.957635	0.893182	1.02674
Tartronate (hydroxymalonate)	Simple mode	19	-0.0424912	0.0842722	0.620228	-0.207665	0.122682	0.958399	0.812479	1.13053
Tartronate (hydroxymalonate)	Weighted mode	19	-0.065861	0.0460622	0.169895	-0.156143	0.024421	0.936261	0.855437	1.02472
2,3-dihydroxypyridine	MR Egger	21	-0.0635095	0.17445	0.719836	-0.405431	0.278412	0.938465	0.666689	1.32103
2,3-dihydroxypyridine	Weighted median	21	-0.0069356	0.0670267	0.917586	-0.138308	0.124437	0.993088	0.87083	1.13251
2,3-dihydroxypyridine	Inverse variance weighted	21	0.0100438	0.0520559	0.847003	-0.0919856	0.112073	1.01009	0.912118	1.11859
2,3-dihydroxypyridine	Simple mode	21	0.00267268	0.119983	0.982449	-0.232493	0.237838	1.00268	0.792555	1.2685
2,3-dihydroxypyridine	Weighted mode	21	0.00579942	0.115784	0.960549	-0.221137	0.232736	1.00582	0.801607	1.26205
3-hydroxyoctanoate	MR Egger	20	-0.0179106	0.0803975	0.826218	-0.17549	0.139668	0.982249	0.839046	1.14989
3-hydroxyoctanoate	Weighted median	20	0.00604517	0.0616	0.921824	-0.114691	0.126781	1.00606	0.891642	1.13517
3-hydroxyoctanoate	Inverse variance weighted	20	0.013986	0.0417287	0.7375	-0.0678022	0.0957743	1.01408	0.934445	1.10051
3-hydroxyoctanoate	Simple mode	20	0.00210264	0.0931097	0.982219	-0.180392	0.184598	1.0021	0.834942	1.20273
3-hydroxyoctanoate	Weighted mode	20	0.0110425	0.0693521	0.875173	-0.124887	0.146973	1.0111	0.882596	1.15832
2-hydroxyoctanoate	MR Egger	22	0.0747343	0.046842	0.126292	-0.0170761	0.166545	1.0776	0.983069	1.18122
2-hydroxyoctanoate	Weighted median	22	0.0675227	0.0424918	0.112043	-0.0157611	0.150807	1.06985	0.984362	1.16277
2-hydroxyoctanoate	Inverse variance weighted	22	0.0373748	0.0304524	0.219703	-0.0223119	0.0970614	1.03808	0.977935	1.10193
2-hydroxyoctanoate	Simple mode	22	0.0614244	0.0642009	0.349578	-0.0644094	0.187258	1.06335	0.937621	1.20594
2-hydroxyoctanoate	Weighted mode	22	0.0551021	0.0343878	0.12401	-0.0122981	0.122502	1.05665	0.987777	1.13032
Homocitrulline	MR Egger	29	0.0188301	0.0614487	0.761624	-0.101609	0.13927	1.01901	0.903382	1.14943
Homocitrulline	Weighted median	29	0.000634494	0.049529	0.989779	-0.0964423	0.0977113	1.00063	0.908062	1.10264
Homocitrulline	Inverse variance weighted	29	0.0270156	0.0317398	0.394683	-0.0351945	0.0892257	1.02738	0.965418	1.09333
Homocitrulline	Simple mode	29	0.0138698	0.0819525	0.866824	-0.146757	0.174497	1.01397	0.863504	1.19065
Homocitrulline	Weighted mode	29	0.000935684	0.0553505	0.986633	-0.107551	0.109423	1.00094	0.89803	1.11563
Indoleacetate	MR Egger	29	-0.14868	0.0891005	0.106738	-0.323317	0.0259567	0.861845	0.723744	1.0263
Indoleacetate	Weighted median	29	-0.0631857	0.0578594	0.274809	-0.17659	0.0502187	0.938769	0.838123	1.0515
Indoleacetate	Inverse variance weighted	29	-0.0513715	0.0404099	0.203636	-0.130575	0.0278318	0.949926	0.877591	1.02822
Indoleacetate	Simple mode	29	-0.0730592	0.105843	0.495712	-0.280511	0.134393	0.929546	0.755398	1.14384
Indoleacetate	Weighted mode	29	-0.0629688	0.0904682	0.492146	-0.240287	0.114349	0.938973	0.786402	1.12114
1-linoleoylglycerol (18:2)	MR Egger	18	-0.00313595	0.127507	0.980683	-0.253051	0.246779	0.996869	0.776429	1.2799
1-linoleoylglycerol (18:2)	Weighted median	18	0.0924453	0.0748981	0.217098	-0.054355	0.239246	1.09685	0.947096	1.27029
1-linoleoylglycerol (18:2)	Inverse variance weighted	18	0.0941327	0.0536862	0.0795358	-0.0110923	0.199358	1.09871	0.988969	1.22062
1-linoleoylglycerol (18:2)	Simple mode	18	0.165067	0.116855	0.175824	-0.0639684	0.394103	1.17947	0.938035	1.48305
1-linoleoylglycerol (18:2)	Weighted mode	18	0.110922	0.114065	0.344467	-0.112646	0.334489	1.11731	0.893466	1.39723
2-linoleoylglycerol (18:2)	MR Egger	22	0.0353729	0.0995972	0.726188	-0.159837	0.230583	1.03601	0.852282	1.25933
2-linoleoylglycerol (18:2)	Weighted median	22	-0.00778534	0.054177	0.885736	-0.113972	0.0984016	0.992245	0.892283	1.10341
2-linoleoylglycerol (18:2)	Inverse variance weighted	22	-0.0379014	0.0403771	0.347892	-0.117041	0.0412377	0.962808	0.889549	1.0421
2-linoleoylglycerol (18:2)	Simple mode	22	0.0174715	0.0912552	0.850006	-0.161389	0.196332	1.01763	0.850961	1.21693
2-linoleoylglycerol (18:2)	Weighted mode	22	0.00217298	0.0783403	0.978133	-0.151374	0.15572	1.00218	0.859526	1.1685
Indolepropionate	MR Egger	17	0.0203441	0.138981	0.88557	-0.252059	0.292747	1.02055	0.777199	1.3401
Indolepropionate	Weighted median	17	0.000619655	0.0641189	0.992289	-0.125053	0.126293	1.00062	0.88245	1.13461
Indolepropionate	Inverse variance weighted	17	-0.0158816	0.0536384	0.767164	-0.121013	0.0892497	0.984244	0.886022	1.09335
Indolepropionate	Simple mode	17	-0.226685	0.142801	0.131979	-0.506574	0.0532039	0.797172	0.602556	1.05464
Indolepropionate	Weighted mode	17	0.0458453	0.0854653	0.599048	-0.121667	0.213357	1.04691	0.885443	1.23783
Threonate	MR Egger	25	0.0813616	0.0656892	0.227992	-0.0473892	0.210112	1.08476	0.953716	1.23382
Threonate	Weighted median	25	-0.0465264	0.0517997	0.36908	-0.148054	0.0550011	0.954539	0.862385	1.05654
Threonate	Inverse variance weighted	25	-0.0326334	0.0374873	0.384017	-0.106108	0.0408417	0.967893	0.899327	1.04169
Threonate	Simple mode	25	-0.102215	0.0940623	0.287973	-0.286578	0.0821467	0.902835	0.750829	1.08562
Threonate	Weighted mode	25	-0.0502763	0.0779998	0.52532	-0.203156	0.102603	0.950967	0.816151	1.10805
N-acetylglycine	MR Egger	23	0.0189683	0.0566264	0.740969	-0.0920195	0.129956	1.01915	0.912087	1.13878
N-acetylglycine	Weighted median	23	0.0323572	0.0394915	0.412589	-0.0450461	0.10976	1.03289	0.955953	1.11601
N-acetylglycine	Inverse variance weighted	23	-0.00578181	0.0315544	0.854615	-0.0676285	0.0560649	0.994235	0.934608	1.05767
N-acetylglycine	Simple mode	23	-0.0279506	0.110935	0.803415	-0.245383	0.189482	0.972436	0.782405	1.20862
N-acetylglycine	Weighted mode	23	0.0273546	0.0397825	0.498889	-0.0506192	0.105328	1.02773	0.950641	1.11108
Glycolithocholate	MR Egger	23	0.0113493	0.0773424	0.884736	-0.140242	0.16294	1.01141	0.869148	1.17697
Glycolithocholate	Weighted median	23	-0.0242352	0.0552875	0.661134	-0.132599	0.0841283	0.976056	0.875816	1.08777
Glycolithocholate	Inverse variance weighted	23	-0.0520644	0.0424568	0.220089	-0.13528	0.0311509	0.949268	0.873472	1.03164
Glycolithocholate	Simple mode	23	-0.0427278	0.0917418	0.645979	-0.222542	0.137086	0.958172	0.800482	1.14693
Glycolithocholate	Weighted mode	23	-0.0358259	0.0603068	0.558532	-0.154027	0.0823754	0.964808	0.857249	1.08586
EDTA	MR Egger	15	-0.257841	0.132747	0.0740777	-0.518025	0.00234383	0.772718	0.595696	1.00235
EDTA	Weighted median	15	-0.169085	0.0747021	0.0236079	-0.315501	-0.0226684	0.844438	0.729424	0.977587
EDTA	Inverse variance weighted	15	-0.12431	0.0630475	0.048645	-0.247883	-0.000737037	0.883106	0.780451	0.999263
EDTA	Simple mode	15	-0.191558	0.135298	0.178689	-0.456743	0.0736264	0.825671	0.633343	1.0764
EDTA	Weighted mode	15	-0.195146	0.117194	0.118093	-0.424846	0.0345543	0.822715	0.653871	1.03516
1-methylhistidine	MR Egger	29	0.138578	0.0887535	0.130079	-0.0353786	0.312535	1.14864	0.96524	1.36689
1-methylhistidine	Weighted median	29	0.0498451	0.0504204	0.322864	-0.0489789	0.148669	1.05111	0.952201	1.16029
1-methylhistidine	Inverse variance weighted	29	0.0560113	0.0364195	0.124061	-0.0153708	0.127393	1.05761	0.984747	1.13586
1-methylhistidine	Simple mode	29	-0.0362909	0.0970753	0.711337	-0.226558	0.153977	0.96436	0.797273	1.16646
1-methylhistidine	Weighted mode	29	0.0431848	0.08218	0.60338	-0.117888	0.204258	1.04413	0.888796	1.22661
Citramalate	MR Egger	24	-0.00503171	0.0676617	0.941391	-0.137649	0.127585	0.994981	0.871405	1.13608
Citramalate	Weighted median	24	-0.00755869	0.0504465	0.880894	-0.106434	0.0913164	0.99247	0.899035	1.09562
Citramalate	Inverse variance weighted	24	0.0253764	0.0352128	0.47112	-0.0436407	0.0943935	1.0257	0.957298	1.09899
Citramalate	Simple mode	24	-0.0202814	0.0917749	0.82705	-0.20016	0.159597	0.979923	0.8186	1.17304
Citramalate	Weighted mode	24	-0.0355643	0.0773461	0.649972	-0.187163	0.116034	0.965061	0.829309	1.12303
3-hydroxydecanoate	MR Egger	15	-0.0069218	0.103213	0.947552	-0.20922	0.195376	0.993102	0.811217	1.21577
3-hydroxydecanoate	Weighted median	15	-0.0430456	0.0651186	0.508591	-0.170678	0.0845869	0.957868	0.843093	1.08827
3-hydroxydecanoate	Inverse variance weighted	15	-0.0426001	0.0529823	0.421372	-0.146445	0.0612452	0.958295	0.863773	1.06316
3-hydroxydecanoate	Simple mode	15	-0.102439	0.0997392	0.321807	-0.297928	0.0930497	0.902633	0.742355	1.09752
3-hydroxydecanoate	Weighted mode	15	-0.119456	0.0793091	0.154242	-0.274901	0.0359901	0.887403	0.759647	1.03665
1,3-dimethylurate	MR Egger	26	0.104251	0.088606	0.250905	-0.0694165	0.277919	1.10988	0.932938	1.32038
1,3-dimethylurate	Weighted median	26	0.0761788	0.0522019	0.144479	-0.0261368	0.178494	1.07916	0.974202	1.19542
1,3-dimethylurate	Inverse variance weighted	26	0.0571761	0.038042	0.132846	-0.0173862	0.131738	1.05884	0.982764	1.14081
1,3-dimethylurate	Simple mode	26	0.0934069	0.0949439	0.334634	-0.0926832	0.279497	1.09791	0.911482	1.32246
1,3-dimethylurate	Weighted mode	26	0.0781976	0.0851821	0.367388	-0.0887592	0.245154	1.08134	0.915066	1.27782
Galactonate	MR Egger	16	0.00862232	0.0985078	0.93149	-0.184453	0.201698	1.00866	0.831559	1.22348
Galactonate	Weighted median	16	-0.00919305	0.0625924	0.883233	-0.131874	0.113488	0.990849	0.876451	1.12018
Galactonate	Inverse variance weighted	16	-0.00732318	0.0438352	0.867321	-0.0932401	0.0785937	0.992704	0.910975	1.08176
Galactonate	Simple mode	16	0.126815	0.106593	0.252651	-0.0821073	0.335737	1.13521	0.921173	1.39897
Galactonate	Weighted mode	16	0.124696	0.1021	0.24082	-0.075421	0.324812	1.1328	0.927353	1.38377
Trigonelline	MR Egger	25	0.110731	0.0551399	0.0565083	0.00265684	0.218805	1.11709	1.00266	1.24459
Trigonelline	Weighted median	25	0.0850462	0.0545187	0.118773	-0.0218105	0.191903	1.08877	0.978426	1.21155
Trigonelline	Inverse variance weighted	25	0.066973	0.0342835	0.0507594	-0.00022256	0.134169	1.06927	0.999777	1.14359
Trigonelline	Simple mode	25	0.131031	0.0913172	0.16422	-0.0479507	0.310013	1.14	0.953181	1.36344
Trigonelline	Weighted mode	25	0.0974134	0.0577293	0.104479	-0.015736	0.210563	1.10232	0.984387	1.23437
Dodecanedioate	MR Egger	24	-0.0325175	0.112371	0.775003	-0.252765	0.18773	0.968005	0.77665	1.20651
Dodecanedioate	Weighted median	24	-0.0431691	0.0591951	0.465837	-0.159191	0.0728532	0.957749	0.852833	1.07557
Dodecanedioate	Inverse variance weighted	24	-0.0274704	0.0433462	0.526249	-0.112429	0.0574882	0.972904	0.893661	1.05917
Dodecanedioate	Simple mode	24	-0.0724611	0.10283	0.488093	-0.274009	0.129087	0.930102	0.760326	1.13779
Dodecanedioate	Weighted mode	24	-0.0271044	0.0956174	0.779355	-0.214515	0.160306	0.97326	0.806933	1.17387
Isobutyrylcarnitine (c4)	MR Egger	33	0.023991	0.028135	0.40036	-0.0311536	0.0791357	1.02428	0.969327	1.08235
Isobutyrylcarnitine (c4)	Weighted median	33	-0.0165306	0.0330672	0.617138	-0.0813424	0.0482811	0.983605	0.921878	1.04947
Isobutyrylcarnitine (c4)	Inverse variance weighted	33	-0.00618711	0.0200625	0.757784	-0.0455096	0.0331353	0.993832	0.95551	1.03369
Isobutyrylcarnitine (c4)	Simple mode	33	-0.00935461	0.0573138	0.871374	-0.12169	0.102981	0.990689	0.885423	1.10847
Isobutyrylcarnitine (c4)	Weighted mode	33	-0.00036104	0.027714	0.989687	-0.0546805	0.0539585	0.999639	0.946788	1.05544
3-methylxanthine	MR Egger	26	0.0509253	0.0898031	0.575928	-0.125089	0.226939	1.05224	0.882418	1.25475
3-methylxanthine	Weighted median	26	0.0669328	0.0596336	0.261692	-0.049949	0.183815	1.06922	0.951278	1.20179
3-methylxanthine	Inverse variance weighted	26	0.0391684	0.048227	0.416695	-0.0553565	0.133693	1.03995	0.946148	1.14304
3-methylxanthine	Simple mode	26	0.102315	0.119668	0.400675	-0.132234	0.336864	1.10773	0.876136	1.40055
3-methylxanthine	Weighted mode	26	0.0985882	0.0929691	0.299082	-0.0836313	0.280808	1.10361	0.91977	1.3242
3-hydroxylaurate	MR Egger	11	0.192888	0.168185	0.281004	-0.136754	0.52253	1.21275	0.872185	1.68629
3-hydroxylaurate	Weighted median	11	0.104667	0.0822713	0.203294	-0.0565844	0.265919	1.11034	0.944987	1.30463
3-hydroxylaurate	Inverse variance weighted	11	0.0708508	0.0738566	0.337406	-0.073908	0.21561	1.07342	0.928757	1.24062
3-hydroxylaurate	Simple mode	11	0.140255	0.11071	0.233911	-0.0767359	0.357246	1.15057	0.926134	1.42939
3-hydroxylaurate	Weighted mode	11	0.140255	0.0927213	0.161309	-0.0414785	0.321989	1.15057	0.95937	1.37987
Pyridoxate	MR Egger	24	0.0948362	0.069558	0.186544	-0.0414975	0.23117	1.09948	0.959352	1.26007
Pyridoxate	Weighted median	24	0.0372049	0.0575578	0.518026	-0.0756084	0.150018	1.03791	0.927179	1.16186
Pyridoxate	Inverse variance weighted	24	0.0153798	0.0411226	0.708405	-0.0652205	0.0959802	1.0155	0.936861	1.10074
Pyridoxate	Simple mode	24	0.0631871	0.0906149	0.492595	-0.114418	0.240792	1.06523	0.891885	1.27226
Pyridoxate	Weighted mode	24	0.0376036	0.0656292	0.572224	-0.0910297	0.166237	1.03832	0.912991	1.18085
5-hydroxyhexanoate	MR Egger	19	0.0730761	0.086942	0.412286	-0.0973303	0.243482	1.07581	0.907256	1.27568
5-hydroxyhexanoate	Weighted median	19	0.0486504	0.060156	0.418666	-0.0692554	0.166556	1.04985	0.933088	1.18123
5-hydroxyhexanoate	Inverse variance weighted	19	0.0638906	0.0435723	0.142564	-0.0215112	0.149292	1.06598	0.978719	1.16101
5-hydroxyhexanoate	Simple mode	19	-0.0342235	0.0960747	0.725819	-0.22253	0.154083	0.966355	0.800491	1.16659
5-hydroxyhexanoate	Weighted mode	19	0.0422018	0.0702627	0.555575	-0.0955131	0.179917	1.04311	0.908906	1.19712
Gamma-glutamylvaline	MR Egger	28	-0.00448133	0.0311652	0.886773	-0.0655651	0.0566024	0.995529	0.936538	1.05823
Gamma-glutamylvaline	Weighted median	28	-0.00297775	0.0306052	0.922492	-0.062964	0.0570085	0.997027	0.938977	1.05866
Gamma-glutamylvaline	Inverse variance weighted	28	0.00539527	0.0246156	0.826509	-0.0428513	0.0536419	1.00541	0.958054	1.05511
Gamma-glutamylvaline	Simple mode	28	0.0183819	0.0805339	0.821171	-0.139464	0.176228	1.01855	0.869824	1.19271
Gamma-glutamylvaline	Weighted mode	28	-0.00532114	0.0307508	0.86391	-0.0655926	0.0549504	0.994693	0.936512	1.05649
3-hydroxysebacate	MR Egger	21	0.0356136	0.0734969	0.633528	-0.10844	0.179668	1.03626	0.897232	1.19682
3-hydroxysebacate	Weighted median	21	0.0320912	0.05335	0.547492	-0.0724748	0.136657	1.03261	0.930089	1.14644
3-hydroxysebacate	Inverse variance weighted	21	0.0144976	0.0387548	0.70834	-0.0614617	0.090457	1.0146	0.940389	1.09467
3-hydroxysebacate	Simple mode	21	0.0203052	0.0858278	0.815388	-0.147917	0.188528	1.02051	0.862502	1.20747
3-hydroxysebacate	Weighted mode	21	0.0507013	0.060822	0.414351	-0.0685099	0.169913	1.05201	0.933784	1.1852
Propionylglycine	MR Egger	21	0.0977324	0.0750525	0.208418	-0.0493705	0.244835	1.10267	0.951828	1.27741
Propionylglycine	Weighted median	21	0.027331	0.03888	0.482082	-0.0488738	0.103536	1.02771	0.952301	1.10909
Propionylglycine	Inverse variance weighted	21	0.0166913	0.0413263	0.686293	-0.0643083	0.097691	1.01683	0.937716	1.10262
Propionylglycine	Simple mode	21	-0.0475508	0.0899534	0.602889	-0.223859	0.128758	0.953562	0.799428	1.13741
Propionylglycine	Weighted mode	21	0.0214685	0.0435796	0.62764	-0.0639475	0.106885	1.0217	0.938054	1.11281
Butyrylglycine	MR Egger	22	0.032387	0.0376405	0.39975	-0.0413884	0.106162	1.03292	0.959456	1.112
Butyrylglycine	Weighted median	22	0.00875553	0.0279242	0.753866	-0.0459759	0.063487	1.00879	0.955065	1.06555
Butyrylglycine	Inverse variance weighted	22	0.0236613	0.0231251	0.30622	-0.0216639	0.0689866	1.02394	0.978569	1.07142
Butyrylglycine	Simple mode	22	-0.0323661	0.0718497	0.656988	-0.173192	0.108459	0.968152	0.840976	1.11456
Butyrylglycine	Weighted mode	22	0.00593275	0.0271818	0.829332	-0.0473436	0.0592091	1.00595	0.95376	1.061
Pro-hydroxy-pro	MR Egger	27	-0.0417238	0.075314	0.584502	-0.189339	0.105892	0.959135	0.827506	1.1117
Pro-hydroxy-pro	Weighted median	27	-0.0362104	0.0535191	0.498667	-0.141108	0.068687	0.964437	0.868396	1.0711
Pro-hydroxy-pro	Inverse variance weighted	27	-0.0396355	0.0365382	0.278024	-0.11125	0.0319793	0.96114	0.894715	1.0325
Pro-hydroxy-pro	Simple mode	27	-0.119085	0.104648	0.265518	-0.324196	0.0860259	0.887732	0.723108	1.08983
Pro-hydroxy-pro	Weighted mode	27	-0.121705	0.0959811	0.216033	-0.309828	0.0664182	0.88541	0.733573	1.06867
Propionylcarnitine (c3)	MR Egger	24	0.141111	0.0580354	0.023637	0.0273619	0.25486	1.15155	1.02774	1.29028
Propionylcarnitine (c3)	Weighted median	24	0.0294249	0.0458939	0.521425	-0.0605272	0.119377	1.02986	0.941268	1.12679
Propionylcarnitine (c3)	Inverse variance weighted	24	0.0692132	0.0348796	0.0472174	0.000849142	0.137577	1.07166	1.00085	1.14749
Propionylcarnitine (c3)	Simple mode	24	-0.001737	0.0811574	0.983109	-0.160806	0.157332	0.998265	0.851458	1.17038
Propionylcarnitine (c3)	Weighted mode	24	0.0412846	0.0534298	0.447575	-0.0634377	0.146007	1.04215	0.938533	1.1572
Adrenate (22:4n6)	MR Egger	24	-0.0204862	0.0265352	0.448308	-0.0724953	0.0315229	0.979722	0.93007	1.03203
Adrenate (22:4n6)	Weighted median	24	-0.0213323	0.0214956	0.321003	-0.0634637	0.0207992	0.978894	0.938508	1.02102
Adrenate (22:4n6)	Inverse variance weighted	24	-0.0198129	0.0217062	0.36136	-0.0623569	0.0227312	0.980382	0.939547	1.02299
Adrenate (22:4n6)	Simple mode	24	0.026124	0.065275	0.692692	-0.101815	0.154063	1.02647	0.903197	1.16656
Adrenate (22:4n6)	Weighted mode	24	-0.0199795	0.0187348	0.297294	-0.0566997	0.0167408	0.980219	0.944878	1.01688
Docosatrienoate (22:3n3)	MR Egger	23	-0.071636	0.0606513	0.250762	-0.190513	0.0472405	0.93087	0.826535	1.04837
Docosatrienoate (22:3n3)	Weighted median	23	-0.0537154	0.0484357	0.267428	-0.148649	0.0412185	0.947702	0.861871	1.04208
Docosatrienoate (22:3n3)	Inverse variance weighted	23	-0.00289271	0.0328948	0.929926	-0.0673665	0.0615811	0.997111	0.934853	1.06352
Docosatrienoate (22:3n3)	Simple mode	23	-0.0328395	0.0971526	0.738552	-0.223259	0.15758	0.967694	0.799908	1.17067
Docosatrienoate (22:3n3)	Weighted mode	23	-0.0600243	0.0594025	0.323257	-0.176453	0.0564047	0.941742	0.838238	1.05803
Docosadienoate (22:2n6)	MR Egger	21	0.120628	0.123876	0.342402	-0.12217	0.363425	1.12821	0.884998	1.43825
Docosadienoate (22:2n6)	Weighted median	21	0.117354	0.0623342	0.0597461	-0.00482078	0.239529	1.12452	0.995191	1.27065
Docosadienoate (22:2n6)	Inverse variance weighted	21	0.0907353	0.0450591	0.0440416	0.00241943	0.179051	1.09498	1.00242	1.19608
Docosadienoate (22:2n6)	Simple mode	21	0.210435	0.117624	0.0887629	-0.0201069	0.440977	1.23422	0.980094	1.55423
Docosadienoate (22:2n6)	Weighted mode	21	0.207696	0.122109	0.104458	-0.0316378	0.447031	1.23084	0.968857	1.56366
3-carboxy-4-methyl-5-propyl-2-furanpropanoate (cmpf)	MR Egger	16	-0.0424284	0.129592	0.74821	-0.29643	0.211573	0.958459	0.743468	1.23562
3-carboxy-4-methyl-5-propyl-2-furanpropanoate (cmpf)	Weighted median	16	0.0122927	0.0716781	0.863832	-0.128196	0.152782	1.01237	0.879681	1.16507
3-carboxy-4-methyl-5-propyl-2-furanpropanoate (cmpf)	Inverse variance weighted	16	0.0366242	0.0582525	0.529536	-0.0775507	0.150799	1.0373	0.92538	1.16276
3-carboxy-4-methyl-5-propyl-2-furanpropanoate (cmpf)	Simple mode	16	0.0490657	0.112642	0.669337	-0.171712	0.269844	1.05029	0.842221	1.30976
3-carboxy-4-methyl-5-propyl-2-furanpropanoate (cmpf)	Weighted mode	16	0.0292388	0.0822116	0.727052	-0.131896	0.190373	1.02967	0.876432	1.2097
Docosapentaenoate n3 DPA; 22:5n3	MR Egger	24	0.0911068	0.0911515	0.328415	-0.0875502	0.269764	1.09539	0.916173	1.30966
Docosapentaenoate n3 DPA; 22:5n3	Weighted median	24	-0.00571192	0.0621116	0.926728	-0.127451	0.116027	0.994304	0.880337	1.12303
Docosapentaenoate n3 DPA; 22:5n3	Inverse variance weighted	24	0.0133047	0.0435328	0.75989	-0.0720196	0.0986291	1.01339	0.930513	1.10366
Docosapentaenoate n3 DPA; 22:5n3	Simple mode	24	-0.0778951	0.110131	0.486487	-0.293751	0.137961	0.925062	0.745462	1.14793
Docosapentaenoate n3 DPA; 22:5n3	Weighted mode	24	0.0808992	0.0913652	0.385079	-0.0981766	0.259975	1.08426	0.906489	1.2969
3-hydroxy-2-ethylpropionate	MR Egger	29	0.171313	0.0899181	0.0674546	-0.00492655	0.347552	1.18686	0.995086	1.4156
3-hydroxy-2-ethylpropionate	Weighted median	29	0.0131075	0.0482833	0.78603	-0.0815278	0.107743	1.01319	0.921707	1.11376
3-hydroxy-2-ethylpropionate	Inverse variance weighted	29	0.0243498	0.0379265	0.520857	-0.0499862	0.0986858	1.02465	0.951243	1.10372
3-hydroxy-2-ethylpropionate	Simple mode	29	-0.00574062	0.0848892	0.946565	-0.172124	0.160642	0.994276	0.841875	1.17426
3-hydroxy-2-ethylpropionate	Weighted mode	29	0.0348141	0.0671297	0.608108	-0.0967602	0.166388	1.03543	0.907774	1.18103
Myristoleate (14:1n5)	MR Egger	22	0.0544666	0.12805	0.67512	-0.196511	0.305444	1.05598	0.821592	1.35723
Myristoleate (14:1n5)	Weighted median	22	0.0695705	0.0692907	0.31536	-0.0662393	0.20538	1.07205	0.935907	1.22799
Myristoleate (14:1n5)	Inverse variance weighted	22	0.0361267	0.0486261	0.457512	-0.0591805	0.131434	1.03679	0.942537	1.14046
Myristoleate (14:1n5)	Simple mode	22	0.116847	0.120856	0.344632	-0.12003	0.353724	1.12395	0.886894	1.42436
Myristoleate (14:1n5)	Weighted mode	22	0.116847	0.129858	0.378428	-0.137676	0.371369	1.12395	0.871381	1.44972
10-undecenoate (11:1n1)	MR Egger	17	0.0404932	0.0544179	0.468304	-0.0661659	0.147152	1.04132	0.935976	1.15853
10-undecenoate (11:1n1)	Weighted median	17	-0.00760309	0.0446319	0.864734	-0.0950816	0.0798754	0.992426	0.909299	1.08315
10-undecenoate (11:1n1)	Inverse variance weighted	17	0.0182059	0.0358616	0.611684	-0.0520829	0.0884948	1.01837	0.94925	1.09253
10-undecenoate (11:1n1)	Simple mode	17	-0.0387423	0.0977138	0.696983	-0.230261	0.152777	0.961999	0.794326	1.16506
10-undecenoate (11:1n1)	Weighted mode	17	-0.0124414	0.0424378	0.773162	-0.0956194	0.0707366	0.987636	0.90881	1.0733
1-methyl-4-imidazoleacetate	MR Egger	28	0.0940691	0.0516325	0.0799948	-0.00713061	0.195269	1.09864	0.992895	1.21564
1-methyl-4-imidazoleacetate	Weighted median	28	0.0503762	0.0414055	0.223736	-0.0307786	0.131531	1.05167	0.96969	1.14057
1-methyl-4-imidazoleacetate	Inverse variance weighted	28	0.0305824	0.0288376	0.288914	-0.0259392	0.0871041	1.03105	0.974394	1.09101
1-methyl-4-imidazoleacetate	Simple mode	28	-0.0688231	0.0856628	0.428749	-0.236722	0.0990759	0.933492	0.789211	1.10415
1-methyl-4-imidazoleacetate	Weighted mode	28	0.0488651	0.0434715	0.270877	-0.0363391	0.134069	1.05008	0.964313	1.14347
Sebacate (C10-DC)	MR Egger	17	0.00986033	0.0173027	0.5772	-0.0240529	0.0437736	1.00991	0.976234	1.04475
Sebacate (C10-DC)	Weighted median	17	0.0154531	0.0182573	0.397326	-0.0203312	0.0512374	1.01557	0.979874	1.05257
Sebacate (C10-DC)	Inverse variance weighted	17	0.0171229	0.0155723	0.271519	-0.0133989	0.0476447	1.01727	0.98669	1.0488
Sebacate (C10-DC)	Simple mode	17	0.0365592	0.0744781	0.630182	-0.109418	0.182536	1.03724	0.896356	1.20026
Sebacate (C10-DC)	Weighted mode	17	0.015185	0.016554	0.372606	-0.0172608	0.0476307	1.0153	0.982887	1.04878
Tauro-beta-muricholate	MR Egger	26	-0.0328436	0.0285026	0.260546	-0.0887088	0.0230215	0.96769	0.915112	1.02329
Tauro-beta-muricholate	Weighted median	26	-0.0052932	0.0263589	0.840845	-0.0569566	0.0463702	0.994721	0.944635	1.04746
Tauro-beta-muricholate	Inverse variance weighted	26	-0.00253269	0.0203329	0.900871	-0.0423853	0.0373199	0.997471	0.9585	1.03803
Tauro-beta-muricholate	Simple mode	26	0.0508277	0.0562124	0.374517	-0.0593487	0.161004	1.05214	0.942378	1.17469
Tauro-beta-muricholate	Weighted mode	26	-0.00806444	0.0273573	0.770595	-0.0616848	0.0455559	0.991968	0.940179	1.04661
Octanoylcarnitine (c8)	MR Egger	26	0.00882609	0.0498327	0.860905	-0.0888459	0.106498	1.00887	0.914987	1.11238
Octanoylcarnitine (c8)	Weighted median	26	-0.0278386	0.0415911	0.503279	-0.109357	0.0536799	0.972545	0.89641	1.05515
Octanoylcarnitine (c8)	Inverse variance weighted	26	-0.0252208	0.0287689	0.380668	-0.0816079	0.0311664	0.975095	0.921633	1.03166
Octanoylcarnitine (c8)	Simple mode	26	-0.0448129	0.0732241	0.546066	-0.188332	0.0987062	0.956176	0.82834	1.10374
Octanoylcarnitine (c8)	Weighted mode	26	-0.0216821	0.0392078	0.585171	-0.0985294	0.0551651	0.978551	0.906169	1.05672
Stearidonate (18:4n3)	MR Egger	26	0.111001	0.0818651	0.187752	-0.0494544	0.271457	1.1174	0.951749	1.31187
Stearidonate (18:4n3)	Weighted median	26	0.0454359	0.0598894	0.448053	-0.0719472	0.162819	1.04648	0.93058	1.17682
Stearidonate (18:4n3)	Inverse variance weighted	26	0.0398381	0.0417158	0.339583	-0.0419248	0.121601	1.04064	0.958942	1.1293
Stearidonate (18:4n3)	Simple mode	26	0.106212	0.108326	0.336238	-0.106106	0.318531	1.11206	0.899329	1.37511
Stearidonate (18:4n3)	Weighted mode	26	0.0597137	0.083247	0.479834	-0.10345	0.222878	1.06153	0.901721	1.24967
Decanoylcarnitine (C10)	MR Egger	26	-0.00425314	0.0573459	0.941493	-0.116651	0.108145	0.995756	0.889896	1.11421
Decanoylcarnitine (C10)	Weighted median	26	-0.0427374	0.0461427	0.354342	-0.133177	0.0477023	0.958163	0.87531	1.04886
Decanoylcarnitine (C10)	Inverse variance weighted	26	-0.0289259	0.0308359	0.348214	-0.0893643	0.0315125	0.971488	0.914512	1.03201
Decanoylcarnitine (C10)	Simple mode	26	-0.0714185	0.0716347	0.328326	-0.211822	0.0689855	0.931072	0.809108	1.07142
Decanoylcarnitine (C10)	Weighted mode	26	-0.0532563	0.0454414	0.252254	-0.142321	0.0358088	0.948137	0.867342	1.03646
5-dodecenoate (12:1n7)	MR Egger	15	-0.0202188	0.11671	0.865131	-0.248971	0.208533	0.979984	0.779603	1.23187
5-dodecenoate (12:1n7)	Weighted median	15	0.0689943	0.0778168	0.375281	-0.0835265	0.221515	1.07143	0.919867	1.24797
5-dodecenoate (12:1n7)	Inverse variance weighted	15	0.0633468	0.0547621	0.247368	-0.0439868	0.17068	1.0654	0.956967	1.18611
5-dodecenoate (12:1n7)	Simple mode	15	0.121828	0.117018	0.31547	-0.107526	0.351183	1.12956	0.898053	1.42075
5-dodecenoate (12:1n7)	Weighted mode	15	0.015169	0.0910549	0.870073	-0.163299	0.193637	1.01528	0.849338	1.21366
N-acetylisoleucine	MR Egger	19	-0.161283	0.135723	0.251041	-0.427299	0.104733	0.851051	0.652268	1.11041
N-acetylisoleucine	Weighted median	19	-0.0554909	0.0627117	0.376234	-0.178406	0.067424	0.946021	0.836603	1.06975
N-acetylisoleucine	Inverse variance weighted	19	-0.047098	0.0490644	0.337094	-0.143264	0.0490682	0.953994	0.866525	1.05029
N-acetylisoleucine	Simple mode	19	-0.0588711	0.112708	0.607807	-0.279778	0.162036	0.942828	0.755951	1.1759
N-acetylisoleucine	Weighted mode	19	-0.0307566	0.108939	0.780913	-0.244278	0.182765	0.969712	0.78327	1.20053
Campesterol	MR Egger	19	0.00617048	0.0654668	0.92601	-0.122144	0.134485	1.00619	0.885021	1.14395
Campesterol	Weighted median	19	0.0227055	0.042247	0.590959	-0.0600986	0.10551	1.02297	0.941672	1.11128
Campesterol	Inverse variance weighted	19	0.0373754	0.0302137	0.216075	-0.0218435	0.0965943	1.03808	0.978393	1.10141
Campesterol	Simple mode	19	0.0433028	0.0737248	0.56426	-0.101198	0.187803	1.04425	0.903754	1.2066
Campesterol	Weighted mode	19	0.0262406	0.0454852	0.57115	-0.0629105	0.115392	1.02659	0.939028	1.12231
N-acetylthreonine	MR Egger	22	-0.0341521	0.117344	0.774015	-0.264146	0.195842	0.966425	0.767861	1.21633
N-acetylthreonine	Weighted median	22	0.0298612	0.0628056	0.634463	-0.0932377	0.15296	1.03031	0.910977	1.16528
N-acetylthreonine	Inverse variance weighted	22	0.0380056	0.0453358	0.401855	-0.0508526	0.126864	1.03874	0.950419	1.13526
N-acetylthreonine	Simple mode	22	0.0903873	0.108436	0.413914	-0.122147	0.302922	1.0946	0.885018	1.35381
N-acetylthreonine	Weighted mode	22	0.0852952	0.104014	0.421405	-0.118572	0.289162	1.08904	0.888188	1.33531
1-oleoyl-GPC (18:1)	MR Egger	16	0.00300247	0.141749	0.9834	-0.274825	0.28083	1.00301	0.759705	1.32423
1-oleoyl-GPC (18:1)	Weighted median	16	-0.0079792	0.0700144	0.909266	-0.145207	0.129249	0.992053	0.864843	1.13797
1-oleoyl-GPC (18:1)	Inverse variance weighted	16	0.000628119	0.052523	0.990458	-0.102317	0.103573	1.00063	0.902743	1.10913
1-oleoyl-GPC (18:1)	Simple mode	16	0.00798642	0.108141	0.942104	-0.20397	0.219943	1.00802	0.815487	1.24601
1-oleoyl-GPC (18:1)	Weighted mode	16	-0.0156096	0.0989324	0.876734	-0.209517	0.178298	0.984512	0.810976	1.19518
10-nonadecenoate (19:1n9)	MR Egger	13	0.156856	0.141809	0.292282	-0.121089	0.434801	1.16983	0.885955	1.54466
10-nonadecenoate (19:1n9)	Weighted median	13	-0.0550962	0.0804905	0.493655	-0.212858	0.102665	0.946394	0.808271	1.10812
10-nonadecenoate (19:1n9)	Inverse variance weighted	13	0.00637325	0.0576966	0.912043	-0.106712	0.119458	1.00639	0.898784	1.12689
10-nonadecenoate (19:1n9)	Simple mode	13	-0.058124	0.12795	0.657741	-0.308906	0.192658	0.943533	0.73425	1.21247
10-nonadecenoate (19:1n9)	Weighted mode	13	-0.0715731	0.121257	0.565967	-0.309237	0.166091	0.930928	0.734007	1.18068
Piperine	MR Egger	26	-0.0555038	0.0870066	0.529562	-0.226037	0.115029	0.946008	0.797689	1.12191
Piperine	Weighted median	26	-0.00328278	0.0611449	0.957183	-0.123127	0.116561	0.996723	0.884152	1.12363
Piperine	Inverse variance weighted	26	-0.0465949	0.0399899	0.243951	-0.124975	0.0317853	0.954474	0.882519	1.0323
Piperine	Simple mode	26	0.0155703	0.109479	0.888045	-0.199008	0.230149	1.01569	0.819543	1.25879
Piperine	Weighted mode	26	0.0129408	0.103446	0.901447	-0.189813	0.215694	1.01302	0.827114	1.24072
Carnitine C14	MR Egger	22	0.0789625	0.105351	0.46227	-0.127525	0.28545	1.08216	0.880271	1.33036
Carnitine C14	Weighted median	22	-0.00991106	0.0582127	0.864809	-0.124008	0.104186	0.990138	0.883373	1.10981
Carnitine C14	Inverse variance weighted	22	0.0312592	0.0431045	0.468331	-0.0532256	0.115744	1.03175	0.948166	1.12271
Carnitine C14	Simple mode	22	-0.0224005	0.106269	0.835083	-0.230688	0.185887	0.977849	0.793987	1.20429
Carnitine C14	Weighted mode	22	-0.0400537	0.104654	0.705771	-0.245176	0.165068	0.960738	0.782567	1.17947
10-heptadecenoate (17:1n7)	MR Egger	22	0.0639903	0.158615	0.690912	-0.246895	0.374876	1.06608	0.781223	1.45481
10-heptadecenoate (17:1n7)	Weighted median	22	-0.0271612	0.070749	0.701045	-0.165829	0.111507	0.973204	0.847191	1.11796
10-heptadecenoate (17:1n7)	Inverse variance weighted	22	0.0498904	0.0561143	0.373957	-0.0600936	0.159874	1.05116	0.941676	1.17336
10-heptadecenoate (17:1n7)	Simple mode	22	-0.0134054	0.124802	0.915481	-0.258017	0.231206	0.986684	0.772582	1.26012
10-heptadecenoate (17:1n7)	Weighted mode	22	-0.0792909	0.11415	0.494907	-0.303025	0.144443	0.923771	0.738581	1.1554
1-stearoyl-gpc (18:0)	MR Egger	31	0.0835101	0.0783326	0.295176	-0.0700218	0.237042	1.0871	0.932373	1.26749
1-stearoyl-gpc (18:0)	Weighted median	31	-0.0167336	0.0497302	0.736503	-0.114205	0.0807376	0.983406	0.892075	1.08409
1-stearoyl-gpc (18:0)	Inverse variance weighted	31	0.010614	0.0396289	0.788826	-0.0670586	0.0882866	1.01067	0.93514	1.0923
1-stearoyl-gpc (18:0)	Simple mode	31	-0.0611802	0.100745	0.548237	-0.258641	0.136281	0.940654	0.7721	1.146
1-stearoyl-gpc (18:0)	Weighted mode	31	-0.0341831	0.0861489	0.69433	-0.203035	0.134669	0.966395	0.81625	1.14416
1-palmitoyl-GPC (16:0)	MR Egger	25	0.0480256	0.0840422	0.573239	-0.116697	0.212748	1.0492	0.889855	1.23707
1-palmitoyl-GPC (16:0)	Weighted median	25	0.0552314	0.0527774	0.295332	-0.0482124	0.158675	1.05679	0.952931	1.17196
1-palmitoyl-GPC (16:0)	Inverse variance weighted	25	0.00490266	0.038947	0.899827	-0.0714336	0.0812389	1.00491	0.931058	1.08463
1-palmitoyl-GPC (16:0)	Simple mode	25	0.0504912	0.102	0.625095	-0.14943	0.250412	1.05179	0.861199	1.28455
1-palmitoyl-GPC (16:0)	Weighted mode	25	0.0592761	0.0696361	0.403057	-0.0772106	0.195763	1.06107	0.925695	1.21624
Hyocholate	MR Egger	20	-0.0119683	0.0353811	0.739074	-0.0813154	0.0573787	0.988103	0.921903	1.05906
Hyocholate	Weighted median	20	-0.0184307	0.0322899	0.568142	-0.0817189	0.0448574	0.981738	0.921531	1.04588
Hyocholate	Inverse variance weighted	20	-0.0251885	0.02649	0.341671	-0.0771088	0.0267318	0.975126	0.925789	1.02709
Hyocholate	Simple mode	20	0.0126958	0.069022	0.856011	-0.122587	0.147979	1.01278	0.884629	1.15949
Hyocholate	Weighted mode	20	-0.0178707	0.031251	0.574132	-0.0791227	0.0433813	0.982288	0.923927	1.04434
N-acetylhistidine	MR Egger	24	-0.0381344	0.0339298	0.273161	-0.104637	0.028368	0.962584	0.900652	1.02877
N-acetylhistidine	Weighted median	24	-0.0468756	0.0311622	0.132518	-0.107953	0.0142022	0.954206	0.897669	1.0143
N-acetylhistidine	Inverse variance weighted	24	-0.0131055	0.0236532	0.57953	-0.0594658	0.0332547	0.98698	0.942268	1.03381
N-acetylhistidine	Simple mode	24	-0.0385044	0.0669567	0.570831	-0.169739	0.0927306	0.962227	0.843885	1.09717
N-acetylhistidine	Weighted mode	24	-0.0339494	0.0284809	0.245413	-0.0897719	0.0218731	0.96662	0.91414	1.02211
Alpha-hydroxyisovalerate	MR Egger	22	0.0183635	0.0726037	0.802905	-0.12394	0.160667	1.01853	0.883433	1.17429
Alpha-hydroxyisovalerate	Weighted median	22	0.0471636	0.0471722	0.317399	-0.0452939	0.139621	1.04829	0.955717	1.14984
Alpha-hydroxyisovalerate	Inverse variance weighted	22	0.0185829	0.0333249	0.577097	-0.0467338	0.0838997	1.01876	0.954341	1.08752
Alpha-hydroxyisovalerate	Simple mode	22	0.0212518	0.0820301	0.798101	-0.139527	0.182031	1.02148	0.869769	1.19965
Alpha-hydroxyisovalerate	Weighted mode	22	0.0303117	0.0518674	0.565173	-0.0713484	0.131972	1.03078	0.931137	1.14108
N-acetylproline	MR Egger	21	0.0816744	0.0832772	0.339038	-0.0815489	0.244898	1.0851	0.921688	1.27749
N-acetylproline	Weighted median	21	0.0162163	0.0590933	0.783762	-0.0996064	0.132039	1.01635	0.905194	1.14115
N-acetylproline	Inverse variance weighted	21	-0.00410272	0.0402451	0.918802	-0.0829832	0.0747778	0.995906	0.920367	1.07764
N-acetylproline	Simple mode	21	0.107458	0.117851	0.372726	-0.12353	0.338446	1.11344	0.883795	1.40277
N-acetylproline	Weighted mode	21	0.0544817	0.104303	0.60717	-0.149952	0.258915	1.05599	0.86075	1.29552
Stachydrine	MR Egger	24	0.120522	0.117502	0.316176	-0.109781	0.350826	1.12809	0.896031	1.42024
Stachydrine	Weighted median	24	-0.0447638	0.075631	0.553937	-0.193	0.103473	0.956223	0.824482	1.10902
Stachydrine	Inverse variance weighted	24	-0.0109694	0.0604582	0.856024	-0.129467	0.107529	0.989091	0.878563	1.11352
Stachydrine	Simple mode	24	-0.165033	0.167212	0.33393	-0.492769	0.162704	0.847866	0.610932	1.17669
Stachydrine	Weighted mode	24	-0.127393	0.168411	0.457063	-0.457478	0.202692	0.880388	0.632878	1.2247
Salicyluric glucuronide	MR Egger	17	-0.00512648	0.116915	0.965604	-0.234281	0.224028	0.994887	0.79114	1.25111
Salicyluric glucuronide	Weighted median	17	0.00635336	0.066163	0.9235	-0.123326	0.136033	1.00637	0.883975	1.14572
Salicyluric glucuronide	Inverse variance weighted	17	-0.0389151	0.0546184	0.476161	-0.145967	0.068137	0.961832	0.864186	1.07051
Salicyluric glucuronide	Simple mode	17	-0.015018	0.106058	0.889162	-0.222892	0.192856	0.985094	0.800201	1.21271
Salicyluric glucuronide	Weighted mode	17	0.0197074	0.0948555	0.838036	-0.166209	0.205624	1.0199	0.846869	1.22829
P-cresol sulfate	MR Egger	21	0.0834695	0.128551	0.523911	-0.168491	0.33543	1.08705	0.844939	1.39854
P-cresol sulfate	Weighted median	21	-0.0928071	0.0692929	0.180458	-0.228621	0.043007	0.911369	0.79563	1.04395
P-cresol sulfate	Inverse variance weighted	21	-0.00914668	0.0531859	0.863457	-0.113391	0.0950976	0.990895	0.892802	1.09977
P-cresol sulfate	Simple mode	21	-0.15646	0.121569	0.212789	-0.394735	0.0818152	0.855166	0.673859	1.08526
P-cresol sulfate	Weighted mode	21	-0.147311	0.123322	0.246251	-0.389023	0.0944014	0.863026	0.677719	1.099
Gamma-glutamylglycine	MR Egger	27	0.0457992	0.0456505	0.325349	-0.0436757	0.135274	1.04686	0.957264	1.14485
Gamma-glutamylglycine	Weighted median	27	0.0232077	0.0325615	0.476011	-0.0406129	0.0870282	1.02348	0.960201	1.09093
Gamma-glutamylglycine	Inverse variance weighted	27	0.0205719	0.0289351	0.477104	-0.0361409	0.0772847	1.02078	0.964504	1.08035
Gamma-glutamylglycine	Simple mode	27	-0.0455012	0.0849223	0.596652	-0.211949	0.120946	0.955518	0.809006	1.12856
Gamma-glutamylglycine	Weighted mode	27	0.0249828	0.0312674	0.431526	-0.0363012	0.0862668	1.0253	0.96435	1.0901
1-linoleoyl-gpc (18:2)	MR Egger	29	0.0387368	0.0608793	0.529946	-0.0805867	0.15806	1.0395	0.922575	1.17124
1-linoleoyl-gpc (18:2)	Weighted median	29	-0.0312901	0.0448209	0.485105	-0.119139	0.0565588	0.969194	0.887684	1.05819
1-linoleoyl-gpc (18:2)	Inverse variance weighted	29	-0.00270378	0.0324391	0.933574	-0.0662843	0.0608768	0.9973	0.935865	1.06277
1-linoleoyl-gpc (18:2)	Simple mode	29	-0.0516939	0.0713007	0.47446	-0.191443	0.0880555	0.94962	0.825767	1.09205
1-linoleoyl-gpc (18:2)	Weighted mode	29	-0.0408613	0.0591924	0.49568	-0.156879	0.0751559	0.959962	0.854808	1.07805
Stearoylcarnitine	MR Egger	20	-0.0581852	0.116628	0.623896	-0.286777	0.170407	0.943475	0.750679	1.18579
Stearoylcarnitine	Weighted median	20	0.0558425	0.0562034	0.320428	-0.0543161	0.166001	1.05743	0.947133	1.18057
Stearoylcarnitine	Inverse variance weighted	20	0.0144557	0.0390581	0.711303	-0.0620983	0.0910097	1.01456	0.939791	1.09528
Stearoylcarnitine	Simple mode	20	0.125002	0.090813	0.184682	-0.0529919	0.302995	1.13315	0.948388	1.35391
Stearoylcarnitine	Weighted mode	20	0.0856764	0.0671185	0.217163	-0.0458758	0.217229	1.08945	0.955161	1.24263
Eicosenoate (20:1)	MR Egger	21	0.170065	0.174052	0.340801	-0.171077	0.511207	1.18538	0.842757	1.6673
Eicosenoate (20:1)	Weighted median	21	-0.0263835	0.0678719	0.697479	-0.159413	0.106645	0.973961	0.852645	1.11254
Eicosenoate (20:1)	Inverse variance weighted	21	0.0329429	0.0558863	0.555551	-0.0765942	0.14248	1.03349	0.926266	1.15313
Eicosenoate (20:1)	Simple mode	21	-0.0417417	0.133266	0.757356	-0.302943	0.21946	0.959117	0.738641	1.2454
Eicosenoate (20:1)	Weighted mode	21	-0.0574256	0.112984	0.616828	-0.278874	0.164023	0.944192	0.756635	1.17824
Aconitate [cis or trans]	MR Egger	23	-0.083659	0.0785214	0.298779	-0.237561	0.070243	0.919745	0.788549	1.07277
Aconitate [cis or trans]	Weighted median	23	-0.0365937	0.0580185	0.528221	-0.15031	0.0771227	0.964068	0.860441	1.08017
Aconitate [cis or trans]	Inverse variance weighted	23	-0.0387471	0.0406101	0.340021	-0.118343	0.0408487	0.961994	0.888391	1.04169
Aconitate [cis or trans]	Simple mode	23	-0.0199203	0.0976673	0.840259	-0.211348	0.171508	0.980277	0.809492	1.18709
Aconitate [cis or trans]	Weighted mode	23	-0.0264799	0.0768225	0.733601	-0.177052	0.124092	0.973868	0.837736	1.13212
Erythronate	MR Egger	19	0.0805684	0.127892	0.53709	-0.1701	0.331237	1.0839	0.84358	1.39269
Erythronate	Weighted median	19	0.0143711	0.070769	0.83908	-0.124336	0.153078	1.01447	0.883083	1.16542
Erythronate	Inverse variance weighted	19	0.0230303	0.0543694	0.671866	-0.0835338	0.129594	1.0233	0.91986	1.13837
Erythronate	Simple mode	19	0.0732528	0.104683	0.493023	-0.131926	0.278431	1.076	0.876406	1.32106
Erythronate	Weighted mode	19	0.0349552	0.0766805	0.653946	-0.115339	0.185249	1.03557	0.891064	1.20352
Isovalerylcarnitine (C5)	MR Egger	24	0.0112778	0.106935	0.916963	-0.198316	0.220871	1.01134	0.820111	1.24716
Isovalerylcarnitine (C5)	Weighted median	24	0.0293106	0.0511059	0.566288	-0.0708569	0.129478	1.02974	0.931595	1.13823
Isovalerylcarnitine (C5)	Inverse variance weighted	24	0.0221426	0.0369336	0.548823	-0.0502472	0.0945324	1.02239	0.950994	1.09914
Isovalerylcarnitine (C5)	Simple mode	24	0.0687307	0.0861172	0.432972	-0.100059	0.23752	1.07115	0.904784	1.2681
Isovalerylcarnitine (C5)	Weighted mode	24	0.0362106	0.0570822	0.532105	-0.0756704	0.148092	1.03687	0.927122	1.15962
Linolenate [alpha or gamma; (18:3n3 or 6)]	MR Egger	24	-0.0250416	0.112618	0.826087	-0.245774	0.195691	0.975269	0.782099	1.21615
Linolenate [alpha or gamma; (18:3n3 or 6)]	Weighted median	24	-0.0293111	0.0673568	0.663445	-0.161331	0.102708	0.971114	0.851011	1.10817
Linolenate [alpha or gamma; (18:3n3 or 6)]	Inverse variance weighted	24	-0.0113775	0.0493559	0.817687	-0.108115	0.08536	0.988687	0.897524	1.08911
Linolenate [alpha or gamma; (18:3n3 or 6)]	Simple mode	24	0.026438	0.105867	0.805013	-0.18106	0.233936	1.02679	0.834385	1.26356
Linolenate [alpha or gamma; (18:3n3 or 6)]	Weighted mode	24	-0.00996115	0.0999073	0.921443	-0.205779	0.185857	0.990088	0.814013	1.20425
Gamma-glutamylthreonine	MR Egger	37	0.0335588	0.0562735	0.554778	-0.0767373	0.143855	1.03413	0.926133	1.15472
Gamma-glutamylthreonine	Weighted median	37	0.0354593	0.0517793	0.49346	-0.0660282	0.136947	1.0361	0.936104	1.14677
Gamma-glutamylthreonine	Inverse variance weighted	37	0.0678819	0.030564	0.0263527	0.00797641	0.127787	1.07024	1.00801	1.13631
Gamma-glutamylthreonine	Simple mode	37	0.110304	0.0896233	0.226398	-0.0653579	0.285965	1.11662	0.936732	1.33105
Gamma-glutamylthreonine	Weighted mode	37	0.0535061	0.0566831	0.351487	-0.0575929	0.164605	1.05496	0.944034	1.17893
Laurylcarnitine	MR Egger	26	0.0893456	0.0866622	0.312836	-0.0805123	0.259204	1.09346	0.922644	1.2959
Laurylcarnitine	Weighted median	26	0.083804	0.0619898	0.176408	-0.0376961	0.205304	1.08742	0.963006	1.2279
Laurylcarnitine	Inverse variance weighted	26	0.0688875	0.0453679	0.128909	-0.0200336	0.157809	1.07132	0.980166	1.17094
Laurylcarnitine	Simple mode	26	0.220493	0.116567	0.0701915	-0.00797946	0.448965	1.24669	0.992052	1.56669
Laurylcarnitine	Weighted mode	26	0.188682	0.107496	0.0914656	-0.0220101	0.399374	1.20766	0.97823	1.49089
Gamma-glutamylmethionine	MR Egger	25	-0.114147	0.0869087	0.201997	-0.284488	0.0561942	0.892127	0.752399	1.0578
Gamma-glutamylmethionine	Weighted median	25	0.0696796	0.0586237	0.234601	-0.0452228	0.184582	1.07216	0.955784	1.20272
Gamma-glutamylmethionine	Inverse variance weighted	25	0.0442225	0.0420913	0.293427	-0.0382764	0.126721	1.04521	0.962447	1.1351
Gamma-glutamylmethionine	Simple mode	25	0.10348	0.114863	0.376594	-0.121651	0.328611	1.10902	0.885457	1.38904
Gamma-glutamylmethionine	Weighted mode	25	0.0833518	0.104488	0.432856	-0.121444	0.288148	1.08692	0.885641	1.33395
Epiandrosterone sulfate	MR Egger	24	-0.00101197	0.0210818	0.962147	-0.0423322	0.0403083	0.998989	0.958551	1.04113
Epiandrosterone sulfate	Weighted median	24	0.00687338	0.0190319	0.717987	-0.0304291	0.0441759	1.0069	0.970029	1.04517
Epiandrosterone sulfate	Inverse variance weighted	24	-0.00458964	0.0178701	0.797307	-0.039615	0.0304357	0.995421	0.961159	1.0309
Epiandrosterone sulfate	Simple mode	24	-0.0600921	0.0731052	0.41952	-0.203378	0.083194	0.941678	0.81597	1.08675
Epiandrosterone sulfate	Weighted mode	24	0.0031373	0.0200433	0.876984	-0.0361476	0.0424222	1.00314	0.964498	1.04333
Gamma-glutamyltryptophan	MR Egger	23	-0.0213971	0.0991201	0.831172	-0.215673	0.172878	0.97883	0.805999	1.18872
Gamma-glutamyltryptophan	Weighted median	23	-0.100475	0.054346	0.0644873	-0.206993	0.00604351	0.904408	0.813026	1.00606
Gamma-glutamyltryptophan	Inverse variance weighted	23	-0.0362192	0.0410147	0.377194	-0.116608	0.0441696	0.964429	0.889934	1.04516
Gamma-glutamyltryptophan	Simple mode	23	-0.0995008	0.0905194	0.283556	-0.276919	0.0779173	0.905289	0.758116	1.08103
Gamma-glutamyltryptophan	Weighted mode	23	-0.110301	0.0749843	0.155455	-0.25727	0.0366686	0.895565	0.773159	1.03735
7-methylxanthine	MR Egger	24	0.104219	0.128306	0.425339	-0.14726	0.355698	1.10984	0.86307	1.42718
7-methylxanthine	Weighted median	24	0.0689168	0.0694453	0.321007	-0.0671959	0.205029	1.07135	0.935012	1.22756
7-methylxanthine	Inverse variance weighted	24	0.0361454	0.0504676	0.473862	-0.0627711	0.135062	1.03681	0.939158	1.14461
7-methylxanthine	Simple mode	24	0.0777603	0.12877	0.551842	-0.17463	0.33015	1.08086	0.839768	1.39118
7-methylxanthine	Weighted mode	24	0.0629749	0.120398	0.605938	-0.173005	0.298954	1.065	0.841134	1.34845
3,7-dimethylurate	MR Egger	32	0.199378	0.0693274	0.0073457	0.0634967	0.33526	1.22064	1.06556	1.3983
3,7-dimethylurate	Weighted median	32	0.0794576	0.0448522	0.0764708	-0.00845282	0.167368	1.0827	0.991583	1.18219
3,7-dimethylurate	Inverse variance weighted	32	0.0533637	0.0376349	0.15621	-0.0204006	0.127128	1.05481	0.979806	1.13556
3,7-dimethylurate	Simple mode	32	0.0675793	0.0741149	0.368901	-0.0776859	0.212844	1.06992	0.925255	1.23719
3,7-dimethylurate	Weighted mode	32	0.0883548	0.055368	0.120685	-0.0201666	0.196876	1.09238	0.980035	1.21759
1,7-dimethyluric acid	MR Egger	36	0.147315	0.0847013	0.0910431	-0.0186999	0.313329	1.15872	0.981474	1.36797
1,7-dimethyluric acid	Weighted median	36	-0.0374376	0.0541248	0.489131	-0.143522	0.0686469	0.963255	0.866302	1.07106
1,7-dimethyluric acid	Inverse variance weighted	36	0.00307336	0.0412765	0.940646	-0.0778286	0.0839753	1.00308	0.925123	1.0876
1,7-dimethyluric acid	Simple mode	36	-0.163676	0.125462	0.200549	-0.409581	0.08223	0.849017	0.663928	1.08571
1,7-dimethyluric acid	Weighted mode	36	-0.174158	0.115705	0.141248	-0.400939	0.052624	0.840165	0.669691	1.05403
1,3,7-trimethylurate	MR Egger	26	-0.0497752	0.0796104	0.537717	-0.205812	0.106261	0.951443	0.813986	1.11211
1,3,7-trimethylurate	Weighted median	26	-0.0429572	0.0548525	0.433545	-0.150468	0.0645537	0.957952	0.860305	1.06668
1,3,7-trimethylurate	Inverse variance weighted	26	-0.0944046	0.0408468	0.0208225	-0.174464	-0.0143449	0.909915	0.839907	0.985758
1,3,7-trimethylurate	Simple mode	26	-0.0244235	0.09907	0.807287	-0.218601	0.169754	0.975872	0.803642	1.18501
1,3,7-trimethylurate	Weighted mode	26	-0.00880701	0.0935333	0.925733	-0.192132	0.174518	0.991232	0.825198	1.19067
N4-acetylcytidine	MR Egger	35	0.0659548	0.0440757	0.144053	-0.0204335	0.152343	1.06818	0.979774	1.16456
N4-acetylcytidine	Weighted median	35	0.0342028	0.038732	0.377203	-0.041712	0.110117	1.03479	0.959146	1.11641
N4-acetylcytidine	Inverse variance weighted	35	0.0695952	0.0259391	0.00729593	0.0187546	0.120436	1.07207	1.01893	1.12799
N4-acetylcytidine	Simple mode	35	0.0663966	0.0702532	0.351274	-0.0712997	0.204093	1.06865	0.931183	1.22641
N4-acetylcytidine	Weighted mode	35	0.0456169	0.0408323	0.271751	-0.0344144	0.125648	1.04667	0.966171	1.13388
Indolebutyrate	MR Egger	25	0.0565841	0.0643956	0.388654	-0.0696312	0.182799	1.05822	0.932738	1.20057
Indolebutyrate	Weighted median	25	0.0735519	0.0420062	0.0799496	-0.0087802	0.155884	1.07632	0.991258	1.16869
Indolebutyrate	Inverse variance weighted	25	0.0423448	0.0288285	0.141873	-0.014159	0.0988486	1.04325	0.985941	1.1039
Indolebutyrate	Simple mode	25	0.0365539	0.0748439	0.629698	-0.11014	0.183248	1.03723	0.895709	1.20111
Indolebutyrate	Weighted mode	25	0.0751196	0.0562376	0.19416	-0.0351061	0.185345	1.07801	0.965503	1.20363
5-acetylamino-6-amino-3-methyluracil	MR Egger	34	0.0197233	0.0606278	0.747058	-0.0991071	0.138554	1.01992	0.905646	1.14861
5-acetylamino-6-amino-3-methyluracil	Weighted median	34	0.0416852	0.0411366	0.3109	-0.0389426	0.122313	1.04257	0.961806	1.13011
5-acetylamino-6-amino-3-methyluracil	Inverse variance weighted	34	0.0214968	0.0337568	0.524246	-0.0446666	0.0876602	1.02173	0.956316	1.09162
5-acetylamino-6-amino-3-methyluracil	Simple mode	34	-0.0203484	0.0938096	0.829612	-0.204215	0.163518	0.979857	0.815287	1.17765
5-acetylamino-6-amino-3-methyluracil	Weighted mode	34	0.0332703	0.0422696	0.436841	-0.0495781	0.116119	1.03383	0.951631	1.12313
N1-methylinosine	MR Egger	28	0.127573	0.131444	0.340716	-0.130058	0.385204	1.13607	0.878045	1.46991
N1-methylinosine	Weighted median	28	-0.0525605	0.06296	0.403817	-0.175962	0.0708411	0.948797	0.83865	1.07341
N1-methylinosine	Inverse variance weighted	28	-0.0240804	0.0474465	0.611785	-0.117076	0.0689148	0.976207	0.889518	1.07134
N1-methylinosine	Simple mode	28	-0.0459598	0.121406	0.707974	-0.283916	0.191997	0.95508	0.75283	1.21167
N1-methylinosine	Weighted mode	28	-0.04277	0.114817	0.712424	-0.267811	0.182271	0.958132	0.765053	1.19994
N6-carbamoylthreonyladenosine	MR Egger	32	-0.0243053	0.0585676	0.681098	-0.139098	0.0904872	0.975988	0.870143	1.09471
N6-carbamoylthreonyladenosine	Weighted median	32	0.0197492	0.0486433	0.684743	-0.0755918	0.11509	1.01995	0.927195	1.12197
N6-carbamoylthreonyladenosine	Inverse variance weighted	32	-0.0110606	0.0328665	0.73647	-0.0754789	0.0533576	0.989	0.927299	1.05481
N6-carbamoylthreonyladenosine	Simple mode	32	-0.0808305	0.088035	0.365622	-0.253379	0.091718	0.92235	0.776174	1.09606
N6-carbamoylthreonyladenosine	Weighted mode	32	0.0319699	0.0491381	0.52009	-0.0643408	0.128281	1.03249	0.937685	1.13687
1-methylxanthine	MR Egger	30	0.040202	0.0668509	0.552432	-0.0908257	0.17123	1.04102	0.913177	1.18676
1-methylxanthine	Weighted median	30	-0.0224008	0.0396044	0.571656	-0.100025	0.0552238	0.977848	0.904814	1.05678
1-methylxanthine	Inverse variance weighted	30	-0.00516963	0.0379193	0.891559	-0.0794915	0.0691523	0.994844	0.923586	1.0716
1-methylxanthine	Simple mode	30	-0.00672851	0.0768124	0.930799	-0.157281	0.143824	0.993294	0.854464	1.15468
1-methylxanthine	Weighted mode	30	-0.0283396	0.0426461	0.511602	-0.111926	0.0552468	0.972058	0.89411	1.0568
N2,n2-dimethylguanosine	MR Egger	18	0.125797	0.118295	0.303379	-0.106061	0.357655	1.13405	0.89937	1.42997
N2,n2-dimethylguanosine	Weighted median	18	0.0558302	0.0757175	0.46091	-0.0925761	0.204236	1.05742	0.91158	1.22659
N2,n2-dimethylguanosine	Inverse variance weighted	18	0.04876	0.0526513	0.354398	-0.0544366	0.151956	1.04997	0.947019	1.16411
N2,n2-dimethylguanosine	Simple mode	18	0.0859069	0.116754	0.471888	-0.142931	0.314745	1.0897	0.866813	1.36991
N2,n2-dimethylguanosine	Weighted mode	18	0.0461204	0.107502	0.673297	-0.164584	0.256825	1.0472	0.848247	1.29282
4-hydroxyhippurate	MR Egger	20	0.0648237	0.112688	0.572244	-0.156045	0.285692	1.06697	0.855521	1.33068
4-hydroxyhippurate	Weighted median	20	0.0569345	0.0638566	0.372608	-0.0682244	0.182094	1.05859	0.934051	1.19973
4-hydroxyhippurate	Inverse variance weighted	20	0.0215498	0.0453692	0.634797	-0.067374	0.110474	1.02178	0.934846	1.11681
4-hydroxyhippurate	Simple mode	20	0.0871094	0.0881555	0.335505	-0.0856754	0.259894	1.09102	0.917892	1.29679
4-hydroxyhippurate	Weighted mode	20	0.082444	0.0755027	0.288515	-0.0655412	0.230429	1.08594	0.93656	1.25914
3-(3-amino-3-carboxypropyl)uridine	MR Egger	17	-0.0204391	0.0980554	0.837686	-0.212628	0.171749	0.979768	0.808457	1.18738
3-(3-amino-3-carboxypropyl)uridine	Weighted median	17	0.00767816	0.0638129	0.904227	-0.117395	0.132751	1.00771	0.889234	1.14197
3-(3-amino-3-carboxypropyl)uridine	Inverse variance weighted	17	-0.013647	0.0495095	0.782821	-0.110686	0.0833916	0.986446	0.89522	1.08697
3-(3-amino-3-carboxypropyl)uridine	Simple mode	17	0.0367435	0.0934451	0.699355	-0.146409	0.219896	1.03743	0.863804	1.24595
3-(3-amino-3-carboxypropyl)uridine	Weighted mode	17	0.0153498	0.0827384	0.855151	-0.146817	0.177517	1.01547	0.863452	1.19425
5,6-dihydrouridine	MR Egger	32	0.0494551	0.0770044	0.525597	-0.101474	0.200384	1.0507	0.903505	1.22187
5,6-dihydrouridine	Weighted median	32	0.0172067	0.0561684	0.759345	-0.0928833	0.127297	1.01736	0.9113	1.13575
5,6-dihydrouridine	Inverse variance weighted	32	-0.0215395	0.0367433	0.55773	-0.0935563	0.0504773	0.978691	0.910687	1.05177
5,6-dihydrouridine	Simple mode	32	-0.0585871	0.108636	0.593533	-0.271513	0.154339	0.943096	0.762225	1.16689
5,6-dihydrouridine	Weighted mode	32	0.0542511	0.0767338	0.484845	-0.0961472	0.204649	1.05575	0.90833	1.22709
Phenylacetylglutamine	MR Egger	20	-0.000531261	0.119581	0.996504	-0.234909	0.233847	0.999469	0.790642	1.26345
Phenylacetylglutamine	Weighted median	20	0.0443041	0.0718469	0.537468	-0.0965158	0.185124	1.0453	0.907996	1.20337
Phenylacetylglutamine	Inverse variance weighted	20	0.06896	0.0572204	0.22814	-0.043192	0.181112	1.07139	0.957727	1.19855
Phenylacetylglutamine	Simple mode	20	0.00837376	0.107793	0.938892	-0.2029	0.219647	1.00841	0.81636	1.24564
Phenylacetylglutamine	Weighted mode	20	0.023092	0.0924251	0.805388	-0.158061	0.204245	1.02336	0.853798	1.2266
3-hydroxydodecanedioate	MR Egger	22	0.0368771	0.0833973	0.663099	-0.126582	0.200336	1.03757	0.881102	1.22181
3-hydroxydodecanedioate	Weighted median	22	0.0313304	0.0547448	0.56712	-0.0759695	0.13863	1.03183	0.926844	1.1487
3-hydroxydodecanedioate	Inverse variance weighted	22	-0.00205962	0.0386018	0.957449	-0.0777192	0.0736	0.997942	0.925224	1.07638
3-hydroxydodecanedioate	Simple mode	22	0.046012	0.0985667	0.645442	-0.147179	0.239203	1.04709	0.86314	1.27024
3-hydroxydodecanedioate	Weighted mode	22	-0.0377698	0.0844422	0.659248	-0.203276	0.127737	0.962935	0.816053	1.13625
1-arachidonylglycerol (20:4)	MR Egger	24	-0.0191109	0.0609583	0.756848	-0.138589	0.100367	0.981071	0.870586	1.10558
1-arachidonylglycerol (20:4)	Weighted median	24	-0.0308812	0.0497383	0.534683	-0.128368	0.0666059	0.969591	0.879529	1.06887
1-arachidonylglycerol (20:4)	Inverse variance weighted	24	-0.00271689	0.0320645	0.932475	-0.0655634	0.0601296	0.997287	0.93654	1.06197
1-arachidonylglycerol (20:4)	Simple mode	24	-0.0637252	0.0808337	0.438543	-0.222159	0.0947089	0.938263	0.800788	1.09934
1-arachidonylglycerol (20:4)	Weighted mode	24	-0.0446432	0.0501784	0.382844	-0.142993	0.0537065	0.956339	0.86676	1.05517
7-methylguanine	MR Egger	23	0.00899188	0.0908798	0.922122	-0.169133	0.187116	1.00903	0.844397	1.20577
7-methylguanine	Weighted median	23	-0.0280506	0.0604907	0.64285	-0.146612	0.0905112	0.972339	0.863629	1.09473
7-methylguanine	Inverse variance weighted	23	-0.0109083	0.0469703	0.816352	-0.10297	0.0811534	0.989151	0.902154	1.08454
7-methylguanine	Simple mode	23	-0.044206	0.106055	0.680847	-0.252073	0.163661	0.956757	0.777188	1.17782
7-methylguanine	Weighted mode	23	-0.044206	0.0783141	0.578145	-0.197702	0.10929	0.956757	0.820615	1.11549
1-stearoyl-GPE (18:0)	MR Egger	40	0.0744695	0.0693289	0.28953	-0.0614152	0.210354	1.07731	0.940433	1.23412
1-stearoyl-GPE (18:0)	Weighted median	40	0.0301937	0.0432866	0.485472	-0.054648	0.115035	1.03065	0.946818	1.12191
1-stearoyl-GPE (18:0)	Inverse variance weighted	40	0.00382908	0.0278521	0.890652	-0.050761	0.0584191	1.00384	0.950506	1.06016
1-stearoyl-GPE (18:0)	Simple mode	40	0.0249836	0.0802053	0.757083	-0.132219	0.182186	1.0253	0.876149	1.19984
1-stearoyl-GPE (18:0)	Weighted mode	40	0.0282234	0.0538359	0.603072	-0.0772949	0.133742	1.02863	0.925617	1.1431
Phenol sulfate	MR Egger	20	0.112116	0.159917	0.492212	-0.201321	0.425553	1.11864	0.81765	1.53044
Phenol sulfate	Weighted median	20	0.0205248	0.0696753	0.768317	-0.116039	0.157088	1.02074	0.890441	1.1701
Phenol sulfate	Inverse variance weighted	20	0.0320827	0.0511918	0.530845	-0.0682531	0.132419	1.0326	0.934024	1.14159
Phenol sulfate	Simple mode	20	-0.100322	0.119481	0.411544	-0.334504	0.13386	0.904546	0.715693	1.14323
Phenol sulfate	Weighted mode	20	-0.0958745	0.113307	0.408	-0.317955	0.126206	0.908578	0.727635	1.13452
Oleoylcarnitine	MR Egger	26	-0.0519262	0.0637769	0.423544	-0.176929	0.0730765	0.949399	0.837839	1.07581
Oleoylcarnitine	Weighted median	26	0.0508383	0.0505341	0.314405	-0.0482085	0.149885	1.05215	0.952935	1.1617
Oleoylcarnitine	Inverse variance weighted	26	0.0095582	0.0350301	0.784964	-0.0591009	0.0782172	1.0096	0.942612	1.08136
Oleoylcarnitine	Simple mode	26	0.0679094	0.0799721	0.403849	-0.0888359	0.224655	1.07027	0.914996	1.25189
Oleoylcarnitine	Weighted mode	26	0.049103	0.0619016	0.4351	-0.0722241	0.17043	1.05033	0.930322	1.18581
Gamma-glutamylisoleucine	MR Egger	16	-0.0579505	0.0546142	0.306613	-0.164994	0.0490934	0.943697	0.847898	1.05032
Gamma-glutamylisoleucine	Weighted median	16	-0.0460568	0.0523862	0.379305	-0.148734	0.0566202	0.954988	0.861799	1.05825
Gamma-glutamylisoleucine	Inverse variance weighted	16	-0.0306112	0.0367633	0.405038	-0.102667	0.0414449	0.969853	0.902427	1.04232
Gamma-glutamylisoleucine	Simple mode	16	-0.00839506	0.0886021	0.925767	-0.182055	0.165265	0.99164	0.833555	1.17971
Gamma-glutamylisoleucine	Weighted mode	16	-0.0444685	0.0473961	0.362989	-0.137365	0.048428	0.956506	0.871652	1.04962
Malonylcarnitine	MR Egger	21	-0.053095	0.089643	0.560637	-0.228795	0.122605	0.94829	0.795491	1.13044
Malonylcarnitine	Weighted median	21	-0.00752219	0.053196	0.88755	-0.111786	0.0967419	0.992506	0.894235	1.10158
Malonylcarnitine	Inverse variance weighted	21	-0.0249779	0.0369901	0.49951	-0.0974785	0.0475226	0.975331	0.907122	1.04867
Malonylcarnitine	Simple mode	21	0.0106204	0.0907522	0.908006	-0.167254	0.188495	1.01068	0.845985	1.20743
Malonylcarnitine	Weighted mode	21	-0.00444955	0.0860791	0.959287	-0.173165	0.164265	0.99556	0.840999	1.17853
1-palmitoleoyl-GPC (16:1)	MR Egger	34	-0.0139917	0.0855426	0.871103	-0.181655	0.153672	0.986106	0.833889	1.16611
1-palmitoleoyl-GPC (16:1)	Weighted median	34	-0.00111642	0.0470352	0.981063	-0.0933055	0.0910726	0.998884	0.910915	1.09535
1-palmitoleoyl-GPC (16:1)	Inverse variance weighted	34	-0.00692048	0.0337512	0.837538	-0.0730729	0.0592319	0.993103	0.929533	1.06102
1-palmitoleoyl-GPC (16:1)	Simple mode	34	0.0103286	0.0731255	0.888535	-0.132997	0.153655	1.01038	0.875467	1.16609
1-palmitoleoyl-GPC (16:1)	Weighted mode	34	0.0067185	0.0652506	0.918614	-0.121173	0.13461	1.00674	0.885881	1.14409
N-methyl-2-pyridone-5-carboxamide	MR Egger	16	-0.0409512	0.0352081	0.264223	-0.109959	0.0280567	0.959876	0.895871	1.02845
N-methyl-2-pyridone-5-carboxamide	Weighted median	16	-0.0280222	0.0325531	0.38934	-0.0918263	0.0357819	0.972367	0.912264	1.03643
N-methyl-2-pyridone-5-carboxamide	Inverse variance weighted	16	0.00454952	0.0268454	0.865426	-0.0480675	0.0571665	1.00456	0.953069	1.05883
N-methyl-2-pyridone-5-carboxamide	Simple mode	16	0.0892734	0.106289	0.414147	-0.119054	0.297601	1.09338	0.88776	1.34662
N-methyl-2-pyridone-5-carboxamide	Weighted mode	16	-0.0245564	0.0299567	0.425205	-0.0832716	0.0341588	0.975743	0.920101	1.03475
Gamma-glutamyl-2-aminobutyrate	MR Egger	25	-0.0796288	0.0749268	0.298925	-0.226485	0.0672277	0.923459	0.797331	1.06954
Gamma-glutamyl-2-aminobutyrate	Weighted median	25	-0.0434176	0.0551612	0.431221	-0.151534	0.0646983	0.957511	0.859389	1.06684
Gamma-glutamyl-2-aminobutyrate	Inverse variance weighted	25	-0.0182164	0.0383463	0.634752	-0.0933751	0.0569424	0.981949	0.910852	1.05859
Gamma-glutamyl-2-aminobutyrate	Simple mode	25	-0.0279539	0.0817231	0.735286	-0.188131	0.132223	0.972433	0.828506	1.14136
Gamma-glutamyl-2-aminobutyrate	Weighted mode	25	-0.0347094	0.0656234	0.601721	-0.163331	0.0939124	0.965886	0.84931	1.09846
1-stearoyl-GPG (18:0)	MR Egger	28	0.00884377	0.0852166	0.91814	-0.158181	0.175868	1.00888	0.853696	1.19228
1-stearoyl-GPG (18:0)	Weighted median	28	0.0255992	0.0534826	0.63219	-0.0792266	0.130425	1.02593	0.923831	1.13931
1-stearoyl-GPG (18:0)	Inverse variance weighted	28	0.00231036	0.034788	0.947049	-0.0658742	0.0704949	1.00231	0.936249	1.07304
1-stearoyl-GPG (18:0)	Simple mode	28	-0.108968	0.111489	0.337056	-0.327486	0.109551	0.89676	0.720733	1.11578
1-stearoyl-GPG (18:0)	Weighted mode	28	0.0381683	0.0771089	0.62461	-0.112965	0.189302	1.03891	0.893182	1.20841
Hexanoylglycine	MR Egger	26	0.0617345	0.0332881	0.0759884	-0.00351026	0.126979	1.06368	0.996496	1.13539
Hexanoylglycine	Weighted median	26	0.0383933	0.0289269	0.184426	-0.0183035	0.0950901	1.03914	0.981863	1.09976
Hexanoylglycine	Inverse variance weighted	26	0.0167177	0.0199293	0.401551	-0.0223436	0.0557791	1.01686	0.977904	1.05736
Hexanoylglycine	Simple mode	26	0.0263287	0.0532136	0.62508	-0.0779699	0.130627	1.02668	0.924992	1.13954
Hexanoylglycine	Weighted mode	26	0.0347923	0.0252448	0.180353	-0.0146874	0.084272	1.0354	0.98542	1.08792
Glutamine degradant	MR Egger	26	-0.0219377	0.0795688	0.785133	-0.177892	0.134017	0.978301	0.837032	1.14341
Glutamine degradant	Weighted median	26	-0.000681376	0.0570762	0.990475	-0.112551	0.111188	0.999319	0.893552	1.1176
Glutamine degradant	Inverse variance weighted	26	0.0205426	0.0397165	0.604995	-0.0573018	0.0983871	1.02076	0.944309	1.10339
Glutamine degradant	Simple mode	26	0.0943374	0.0981158	0.345514	-0.0979696	0.286644	1.09893	0.906676	1.33195
Glutamine degradant	Weighted mode	26	0.00990426	0.0723157	0.89216	-0.131834	0.151643	1.00995	0.876486	1.16374
5-methyluridine (ribothymidine)	MR Egger	26	-0.023095	0.0381858	0.550984	-0.0979392	0.0517491	0.97717	0.906704	1.05311
5-methyluridine (ribothymidine)	Weighted median	26	0.00983914	0.031948	0.758102	-0.0527789	0.0724572	1.00989	0.94859	1.07515
5-methyluridine (ribothymidine)	Inverse variance weighted	26	-0.011269	0.0249229	0.651158	-0.060118	0.0375799	0.988794	0.941653	1.03829
5-methyluridine (ribothymidine)	Simple mode	26	-0.0861833	0.0821252	0.304027	-0.247149	0.0747822	0.917426	0.781024	1.07765
5-methyluridine (ribothymidine)	Weighted mode	26	0.0127496	0.0329974	0.702482	-0.0519253	0.0774245	1.01283	0.9494	1.0805
Cysteine-glutathione disulfide	MR Egger	27	-0.00186649	0.0688326	0.978582	-0.136778	0.133045	0.998135	0.872163	1.1423
Cysteine-glutathione disulfide	Weighted median	27	-0.0691155	0.0479135	0.14916	-0.163026	0.0247949	0.933219	0.849569	1.0251
Cysteine-glutathione disulfide	Inverse variance weighted	27	-0.021928	0.0321615	0.49536	-0.0849644	0.0411085	0.978311	0.918545	1.04197
Cysteine-glutathione disulfide	Simple mode	27	-0.0182001	0.0834732	0.829104	-0.181808	0.145407	0.981965	0.833762	1.15651
Cysteine-glutathione disulfide	Weighted mode	27	-0.0664459	0.0473045	0.171962	-0.159163	0.0262708	0.935714	0.852858	1.02662
Isovalerylglycine	MR Egger	24	0.0303177	0.0523178	0.568145	-0.0722252	0.13286	1.03078	0.930321	1.14209
Isovalerylglycine	Weighted median	24	0.00290059	0.0444165	0.947932	-0.0841557	0.0899569	1.0029	0.919288	1.09413
Isovalerylglycine	Inverse variance weighted	24	0.0201234	0.0287889	0.484552	-0.0363028	0.0765497	1.02033	0.964348	1.07956
Isovalerylglycine	Simple mode	24	-0.0356965	0.0628752	0.575715	-0.158932	0.0875389	0.964933	0.853054	1.09148
Isovalerylglycine	Weighted mode	24	0.00735971	0.0408324	0.858541	-0.0726718	0.0873912	1.00739	0.929906	1.09132
2-hydroxy-3-methylvalerate	MR Egger	30	0.0437996	0.074105	0.55923	-0.101446	0.189045	1.04477	0.90353	1.2081
2-hydroxy-3-methylvalerate	Weighted median	30	0.0554044	0.0530384	0.296203	-0.0485508	0.15936	1.05697	0.952609	1.17276
2-hydroxy-3-methylvalerate	Inverse variance weighted	30	0.0717669	0.0363837	0.0485522	0.000454913	0.143079	1.0744	1.00046	1.15382
2-hydroxy-3-methylvalerate	Simple mode	30	0.0264149	0.0774884	0.735645	-0.125462	0.178292	1.02677	0.882089	1.19517
2-hydroxy-3-methylvalerate	Weighted mode	30	0.0465968	0.0697357	0.509296	-0.0900853	0.183279	1.0477	0.913853	1.20115
Homostachydrine	MR Egger	24	-0.0102378	0.1078	0.925198	-0.221525	0.201049	0.989814	0.801296	1.22269
Homostachydrine	Weighted median	24	0.0204053	0.0650893	0.753903	-0.10717	0.14798	1.02061	0.898373	1.15949
Homostachydrine	Inverse variance weighted	24	-0.0230552	0.0516997	0.655637	-0.124387	0.0782762	0.977209	0.883038	1.08142
Homostachydrine	Simple mode	24	0.0235575	0.118258	0.843853	-0.208227	0.255342	1.02384	0.812022	1.2909
Homostachydrine	Weighted mode	24	0.0305445	0.0920887	0.74313	-0.149949	0.211038	1.03102	0.860752	1.23496
1-arachidonoyl-gpc (20:4n6)	MR Egger	27	-0.0114674	0.035978	0.752577	-0.0819843	0.0590496	0.988598	0.921286	1.06083
1-arachidonoyl-gpc (20:4n6)	Weighted median	27	-0.0110698	0.0291715	0.704337	-0.0682458	0.0461063	0.988991	0.934031	1.04719
1-arachidonoyl-gpc (20:4n6)	Inverse variance weighted	27	-0.0102482	0.023055	0.656675	-0.0554359	0.0349396	0.989804	0.946073	1.03556
1-arachidonoyl-gpc (20:4n6)	Simple mode	27	0.00114883	0.0767664	0.988174	-0.149313	0.151611	1.00115	0.861299	1.16371
1-arachidonoyl-gpc (20:4n6)	Weighted mode	27	-0.00813104	0.0276304	0.770882	-0.0622867	0.0460246	0.991902	0.939613	1.0471
2-palmitoyl-GPC (16:0)	MR Egger	16	-0.101726	0.156928	0.527325	-0.409305	0.205854	0.903277	0.664111	1.22857
2-palmitoyl-GPC (16:0)	Weighted median	16	-0.0117504	0.0740581	0.873933	-0.156904	0.133403	0.988318	0.854786	1.14271
2-palmitoyl-GPC (16:0)	Inverse variance weighted	16	0.0479865	0.0546351	0.379776	-0.0590984	0.155071	1.04916	0.942614	1.16774
2-palmitoyl-GPC (16:0)	Simple mode	16	-0.126065	0.155788	0.431046	-0.43141	0.17928	0.881558	0.649592	1.19636
2-palmitoyl-GPC (16:0)	Weighted mode	16	-0.0973988	0.136595	0.486762	-0.365125	0.170328	0.907194	0.69411	1.18569
2-palmitoleoyl-GPC (16:1)	MR Egger	25	0.018861	0.0999094	0.85192	-0.176961	0.214683	1.01904	0.837812	1.23947
2-palmitoleoyl-GPC (16:1)	Weighted median	25	-0.0382708	0.0516196	0.458451	-0.139445	0.0629036	0.962452	0.869841	1.06492
2-palmitoleoyl-GPC (16:1)	Inverse variance weighted	25	-0.0621241	0.0396629	0.117278	-0.139863	0.0156152	0.939766	0.869477	1.01574
2-palmitoleoyl-GPC (16:1)	Simple mode	25	-0.0114128	0.0923313	0.902656	-0.192382	0.169557	0.988652	0.824992	1.18478
2-palmitoleoyl-GPC (16:1)	Weighted mode	25	-0.0263619	0.0794494	0.742915	-0.182083	0.129359	0.973983	0.833532	1.1381
1-arachidonoyl-GPE (20:4n6)	MR Egger	33	-0.0200331	0.0430056	0.644597	-0.104324	0.0642579	0.980166	0.900933	1.06637
1-arachidonoyl-GPE (20:4n6)	Weighted median	33	-0.0306491	0.0345273	0.374713	-0.0983226	0.0370243	0.969816	0.906356	1.03772
1-arachidonoyl-GPE (20:4n6)	Inverse variance weighted	33	0.00672121	0.0240605	0.779979	-0.0404375	0.0538799	1.00674	0.960369	1.05536
1-arachidonoyl-GPE (20:4n6)	Simple mode	33	0.00959133	0.0681551	0.888967	-0.123993	0.143175	1.00964	0.883386	1.15393
1-arachidonoyl-GPE (20:4n6)	Weighted mode	33	-0.0139188	0.0313084	0.659623	-0.0752832	0.0474457	0.986178	0.927481	1.04859
1-palmitoyl-GPE (16:0)	MR Egger	18	0.0870379	0.124339	0.493978	-0.156667	0.330743	1.09094	0.854989	1.392
1-palmitoyl-GPE (16:0)	Weighted median	18	0.000632277	0.0508551	0.99008	-0.0990438	0.100308	1.00063	0.905703	1.10551
1-palmitoyl-GPE (16:0)	Inverse variance weighted	18	-0.0200655	0.0394327	0.610853	-0.0973536	0.0572225	0.980134	0.907235	1.05889
1-palmitoyl-GPE (16:0)	Simple mode	18	-0.0295221	0.0773501	0.707435	-0.181128	0.122084	0.970909	0.834328	1.12985
1-palmitoyl-GPE (16:0)	Weighted mode	18	0.0163115	0.0594237	0.787012	-0.100159	0.132782	1.01645	0.904694	1.142
1-linoleoyl-GPE (18:2)	MR Egger	33	-0.0177057	0.0515101	0.733368	-0.118666	0.0832542	0.98245	0.888105	1.08682
1-linoleoyl-GPE (18:2)	Weighted median	33	0.0121313	0.0374788	0.746177	-0.0613271	0.0855897	1.01221	0.940516	1.08936
1-linoleoyl-GPE (18:2)	Inverse variance weighted	33	-0.0198941	0.0275602	0.470392	-0.073912	0.0341239	0.980303	0.928753	1.03471
1-linoleoyl-GPE (18:2)	Simple mode	33	-0.0551072	0.071595	0.447119	-0.195433	0.085219	0.946384	0.822478	1.08896
1-linoleoyl-GPE (18:2)	Weighted mode	33	0.000674478	0.0431815	0.987635	-0.0839612	0.0853102	1.00067	0.919467	1.08905
1-oleoyl-GPE (18:1)	MR Egger	28	0.0679828	0.101379	0.508402	-0.13072	0.266686	1.07035	0.877463	1.30563
1-oleoyl-GPE (18:1)	Weighted median	28	-0.0124949	0.0503965	0.804187	-0.111272	0.0862823	0.987583	0.894695	1.09011
1-oleoyl-GPE (18:1)	Inverse variance weighted	28	0.00339724	0.0374301	0.927682	-0.0699657	0.0767602	1.0034	0.932426	1.07978
1-oleoyl-GPE (18:1)	Simple mode	28	0.0278589	0.092198	0.764842	-0.152849	0.208567	1.02825	0.858259	1.23191
1-oleoyl-GPE (18:1)	Weighted mode	28	0.00478535	0.080646	0.95312	-0.153281	0.162851	1.0048	0.857889	1.17686
2-hydroxypalmitate	MR Egger	19	-0.0713867	0.111982	0.532301	-0.29087	0.148097	0.931102	0.747612	1.15963
2-hydroxypalmitate	Weighted median	19	-0.0646163	0.0632234	0.306766	-0.188534	0.0593016	0.937427	0.828172	1.0611
2-hydroxypalmitate	Inverse variance weighted	19	-0.0379598	0.0562105	0.499475	-0.148132	0.0722127	0.962752	0.862317	1.07488
2-hydroxypalmitate	Simple mode	19	-0.0914773	0.0969891	0.358082	-0.281576	0.0986214	0.912582	0.754594	1.10365
2-hydroxypalmitate	Weighted mode	19	-0.0825324	0.0817888	0.326304	-0.242838	0.0777735	0.920782	0.784398	1.08088
Docosapentaenoate (n6 DPA; 22:5n6)	MR Egger	15	-0.0330635	0.1489	0.827724	-0.324908	0.258781	0.967477	0.722594	1.29535
Docosapentaenoate (n6 DPA; 22:5n6)	Weighted median	15	-0.00739382	0.0679889	0.9134	-0.140652	0.125864	0.992633	0.868792	1.13413
Docosapentaenoate (n6 DPA; 22:5n6)	Inverse variance weighted	15	-0.0185171	0.0492618	0.706997	-0.11507	0.078036	0.981653	0.891304	1.08116
Docosapentaenoate (n6 DPA; 22:5n6)	Simple mode	15	0.0123456	0.1099	0.912152	-0.203057	0.227749	1.01242	0.816231	1.25577
Docosapentaenoate (n6 DPA; 22:5n6)	Weighted mode	15	-0.00937399	0.0865153	0.915255	-0.178944	0.160196	0.99067	0.836153	1.17374
Gulonate	MR Egger	21	0.0581794	0.126466	0.650709	-0.189694	0.306053	1.05991	0.827212	1.35805
Gulonate	Weighted median	21	-0.0132299	0.0701847	0.850484	-0.150792	0.124332	0.986857	0.860027	1.13239
Gulonate	Inverse variance weighted	21	-0.0136625	0.0520368	0.792894	-0.115655	0.0883296	0.98643	0.890783	1.09235
Gulonate	Simple mode	21	-0.028871	0.124579	0.819087	-0.273045	0.215303	0.971542	0.761058	1.24024
Gulonate	Weighted mode	21	-0.0229282	0.118809	0.848919	-0.255794	0.209938	0.977333	0.774301	1.2336
Isobutyrylglycine	MR Egger	29	0.00447209	0.0628933	0.943837	-0.118799	0.127743	1.00448	0.887986	1.13626
Isobutyrylglycine	Weighted median	29	0.0481961	0.0441038	0.274486	-0.0382473	0.134639	1.04938	0.962475	1.14412
Isobutyrylglycine	Inverse variance weighted	29	0.0271787	0.029527	0.357329	-0.0306943	0.0850517	1.02755	0.969772	1.08877
Isobutyrylglycine	Simple mode	29	0.0801481	0.0815648	0.334204	-0.0797189	0.240015	1.08345	0.923376	1.27127
Isobutyrylglycine	Weighted mode	29	0.0562599	0.0598944	0.355601	-0.0611332	0.173653	1.05787	0.940698	1.18964
Glutarylcarnitine (c5-dc)	MR Egger	31	0.0228193	0.0557027	0.685064	-0.0863579	0.131997	1.02308	0.917266	1.1411
Glutarylcarnitine (c5-dc)	Weighted median	31	0.000492291	0.0379117	0.98964	-0.0738146	0.0747991	1.00049	0.928844	1.07767
Glutarylcarnitine (c5-dc)	Inverse variance weighted	31	-0.00054266	0.0254365	0.982979	-0.0503982	0.0493129	0.999457	0.950851	1.05055
Glutarylcarnitine (c5-dc)	Simple mode	31	0.0421662	0.0679958	0.539854	-0.0911055	0.175438	1.04307	0.912921	1.19177
Glutarylcarnitine (c5-dc)	Weighted mode	31	0.0242144	0.0387175	0.536429	-0.0516718	0.100101	1.02451	0.94964	1.10528
Carnitine C5:1	MR Egger	26	0.0701394	0.100844	0.493405	-0.127514	0.267793	1.07266	0.880281	1.30708
Carnitine C5:1	Weighted median	26	0.000615519	0.0519178	0.990541	-0.101143	0.102374	1.00062	0.903803	1.1078
Carnitine C5:1	Inverse variance weighted	26	0.00507048	0.0389363	0.896388	-0.0712447	0.0813857	1.00508	0.931234	1.08479
Carnitine C5:1	Simple mode	26	-0.00271843	0.0941732	0.9772	-0.187298	0.181861	0.997285	0.829197	1.19945
Carnitine C5:1	Weighted mode	26	-0.00271843	0.0835142	0.974292	-0.166406	0.160969	0.997285	0.846702	1.17465
Hydroquinone sulfate	MR Egger	19	0.0817541	0.116184	0.49117	-0.145966	0.309475	1.08519	0.864187	1.36271
Hydroquinone sulfate	Weighted median	19	-0.000957125	0.0646463	0.988187	-0.127664	0.12575	0.999043	0.880149	1.134
Hydroquinone sulfate	Inverse variance weighted	19	-0.0294879	0.0460698	0.522128	-0.119785	0.060809	0.970943	0.887111	1.0627
Hydroquinone sulfate	Simple mode	19	0.0017448	0.103658	0.986756	-0.201425	0.204915	1.00175	0.817565	1.22742
Hydroquinone sulfate	Weighted mode	19	0.0017448	0.0944874	0.98547	-0.18345	0.18694	1.00175	0.832393	1.20555
Beta-hydroxyisovaleroylcarnitine	MR Egger	36	0.0487884	0.0630943	0.44471	-0.0748764	0.172453	1.05	0.927858	1.18822
Beta-hydroxyisovaleroylcarnitine	Weighted median	36	-0.00263584	0.0498583	0.957838	-0.100358	0.0950863	0.997368	0.904514	1.09975
Beta-hydroxyisovaleroylcarnitine	Inverse variance weighted	36	-0.0258981	0.0317447	0.4146	-0.0881177	0.0363214	0.974434	0.915653	1.03699
Beta-hydroxyisovaleroylcarnitine	Simple mode	36	-0.00152633	0.0900968	0.98658	-0.178116	0.175063	0.998475	0.836845	1.19132
Beta-hydroxyisovaleroylcarnitine	Weighted mode	36	0.0195693	0.0537951	0.718215	-0.0858691	0.125008	1.01976	0.917714	1.13316
Catechol sulfate	MR Egger	29	0.000803134	0.0712551	0.99109	-0.138857	0.140463	1.0008	0.870353	1.15081
Catechol sulfate	Weighted median	29	-0.016207	0.0577427	0.778959	-0.129383	0.0969687	0.983924	0.878638	1.10183
Catechol sulfate	Inverse variance weighted	29	-0.0218333	0.0381134	0.566745	-0.0965357	0.052869	0.978403	0.907977	1.05429
Catechol sulfate	Simple mode	29	-0.179831	0.0995079	0.0814876	-0.374867	0.0152045	0.835411	0.687381	1.01532
Catechol sulfate	Weighted mode	29	-0.0472663	0.0614701	0.448372	-0.167748	0.0732151	0.953833	0.845567	1.07596
7-alpha-hydroxy-3-oxo-4-cholestenoate (7-hoca)	MR Egger	26	0.0806039	0.0925592	0.392471	-0.100812	0.26202	1.08394	0.904103	1.29955
7-alpha-hydroxy-3-oxo-4-cholestenoate (7-hoca)	Weighted median	26	0.015513	0.0587591	0.791772	-0.0996549	0.130681	1.01563	0.90515	1.1396
7-alpha-hydroxy-3-oxo-4-cholestenoate (7-hoca)	Inverse variance weighted	26	0.0046019	0.0406378	0.909839	-0.0750481	0.0842519	1.00461	0.927699	1.0879
7-alpha-hydroxy-3-oxo-4-cholestenoate (7-hoca)	Simple mode	26	0.0159257	0.112806	0.888861	-0.205173	0.237025	1.01605	0.814506	1.26747
7-alpha-hydroxy-3-oxo-4-cholestenoate (7-hoca)	Weighted mode	26	0.0137043	0.105458	0.897645	-0.192993	0.220402	1.0138	0.824488	1.24658
Octadecanedioate	MR Egger	25	0.0773864	0.0941471	0.419532	-0.107142	0.261915	1.08046	0.898398	1.29942
Octadecanedioate	Weighted median	25	0.0186411	0.0527907	0.724004	-0.0848287	0.122111	1.01882	0.91867	1.12988
Octadecanedioate	Inverse variance weighted	25	-0.0267235	0.03873	0.490198	-0.102634	0.0491873	0.97363	0.902457	1.05042
Octadecanedioate	Simple mode	25	0.00784463	0.0809694	0.923623	-0.150855	0.166545	1.00788	0.859972	1.18122
Octadecanedioate	Weighted mode	25	0.0171745	0.0610908	0.78102	-0.102564	0.136912	1.01732	0.902521	1.14673
Tetradecanedioate (C14-DC)	MR Egger	18	0.0188744	0.0349312	0.596411	-0.0495908	0.0873395	1.01905	0.951619	1.09127
Tetradecanedioate (C14-DC)	Weighted median	18	0.0143213	0.0307099	0.640972	-0.0458702	0.0745128	1.01442	0.955166	1.07736
Tetradecanedioate (C14-DC)	Inverse variance weighted	18	0.0347464	0.0237547	0.143545	-0.0118129	0.0813057	1.03536	0.988257	1.0847
Tetradecanedioate (C14-DC)	Simple mode	18	0.0474208	0.0525746	0.379674	-0.0556255	0.150467	1.04856	0.945893	1.16238
Tetradecanedioate (C14-DC)	Weighted mode	18	0.0319102	0.028912	0.285101	-0.0247573	0.0885777	1.03242	0.975547	1.09262
Hexadecanedioate (C16-DC)	MR Egger	23	-0.0130751	0.0414707	0.755657	-0.0943577	0.0682075	0.98701	0.909957	1.07059
Hexadecanedioate (C16-DC)	Weighted median	23	0.0131397	0.0342322	0.701096	-0.0539553	0.0802348	1.01323	0.947474	1.08354
Hexadecanedioate (C16-DC)	Inverse variance weighted	23	0.00123518	0.0271482	0.963711	-0.0519753	0.0544457	1.00124	0.949352	1.05596
Hexadecanedioate (C16-DC)	Simple mode	23	0.0646125	0.0742845	0.393803	-0.0809852	0.21021	1.06675	0.922207	1.23394
Hexadecanedioate (C16-DC)	Weighted mode	23	0.0185609	0.0338928	0.589457	-0.0478691	0.0849909	1.01873	0.953259	1.08871
Glycerophosphoethanolamine	MR Egger	25	-0.0982724	0.0579983	0.103689	-0.211949	0.0154043	0.906402	0.809006	1.01552
Glycerophosphoethanolamine	Weighted median	25	-0.0519665	0.0472485	0.271395	-0.144574	0.0406405	0.949361	0.865391	1.04148
Glycerophosphoethanolamine	Inverse variance weighted	25	-0.0213249	0.0334103	0.523295	-0.0868091	0.0441592	0.978901	0.916852	1.04515
Glycerophosphoethanolamine	Simple mode	25	-0.0328683	0.0753696	0.666665	-0.180593	0.114856	0.967666	0.834775	1.12171
Glycerophosphoethanolamine	Weighted mode	25	-0.07073	0.0568825	0.225716	-0.18222	0.0407598	0.931713	0.833418	1.0416
Taurolithocholate 3-sulfate	MR Egger	23	0.121265	0.0750398	0.121017	-0.0258131	0.268343	1.12892	0.974517	1.3078
Taurolithocholate 3-sulfate	Weighted median	23	0.0529727	0.0590692	0.369831	-0.062803	0.168748	1.0544	0.939128	1.18382
Taurolithocholate 3-sulfate	Inverse variance weighted	23	0.0615349	0.0394166	0.11849	-0.0157217	0.138792	1.06347	0.984401	1.14888
Taurolithocholate 3-sulfate	Simple mode	23	0.0871428	0.10635	0.421347	-0.121302	0.295588	1.09105	0.885766	1.34392
Taurolithocholate 3-sulfate	Weighted mode	23	0.039434	0.0732779	0.595881	-0.104191	0.183059	1.04022	0.901054	1.20088
1-palmitoyl-GPI (16:0)	MR Egger	23	-0.0370075	0.0880869	0.678662	-0.209658	0.135643	0.963669	0.810862	1.14527
1-palmitoyl-GPI (16:0)	Weighted median	23	-0.0221667	0.0593121	0.708605	-0.138418	0.0940849	0.978077	0.870734	1.09865
1-palmitoyl-GPI (16:0)	Inverse variance weighted	23	0.00457543	0.0428659	0.914997	-0.0794417	0.0885926	1.00459	0.923632	1.09264
1-palmitoyl-GPI (16:0)	Simple mode	23	-0.0226143	0.109858	0.838801	-0.237936	0.192707	0.97764	0.788253	1.21253
1-palmitoyl-GPI (16:0)	Weighted mode	23	-0.0256717	0.0895394	0.777018	-0.201169	0.149826	0.974655	0.817774	1.16163
Glycolithocholate sulfate	MR Egger	22	-0.0101133	0.0247022	0.686592	-0.0585297	0.0383031	0.989938	0.94315	1.03905
Glycolithocholate sulfate	Weighted median	22	0.00106004	0.0244081	0.965359	-0.0467798	0.0488999	1.00106	0.954298	1.05012
Glycolithocholate sulfate	Inverse variance weighted	22	0.0251126	0.019413	0.195806	-0.012937	0.0631621	1.02543	0.987146	1.0652
Glycolithocholate sulfate	Simple mode	22	0.0976467	0.0687029	0.169914	-0.037011	0.232304	1.10257	0.963666	1.2615
Glycolithocholate sulfate	Weighted mode	22	0.00139597	0.0226696	0.95148	-0.0430364	0.0458284	1.0014	0.957876	1.04689
3-(3-hydroxyphenyl)propionate	MR Egger	19	-0.070993	0.063158	0.276613	-0.194783	0.0527967	0.931468	0.823013	1.05422
3-(3-hydroxyphenyl)propionate	Weighted median	19	-0.0219763	0.0563373	0.696475	-0.132397	0.0884448	0.978263	0.875993	1.09247
3-(3-hydroxyphenyl)propionate	Inverse variance weighted	19	-0.0298185	0.0364567	0.413407	-0.101274	0.0416368	0.970622	0.903686	1.04252
3-(3-hydroxyphenyl)propionate	Simple mode	19	-0.0285974	0.0804264	0.726294	-0.186233	0.129038	0.971808	0.83008	1.13773
3-(3-hydroxyphenyl)propionate	Weighted mode	19	-0.026495	0.054385	0.632014	-0.13309	0.0800995	0.973853	0.875387	1.08339
Deoxycarnitine	MR Egger	36	-0.0123502	0.0625462	0.844645	-0.134941	0.11024	0.987726	0.873768	1.11655
Deoxycarnitine	Weighted median	36	0.0547572	0.0415704	0.187766	-0.0267208	0.136235	1.05628	0.973633	1.14595
Deoxycarnitine	Inverse variance weighted	36	0.027454	0.0364174	0.450928	-0.0439241	0.0988321	1.02783	0.957027	1.10388
Deoxycarnitine	Simple mode	36	0.038205	0.105382	0.71913	-0.168344	0.244754	1.03894	0.845063	1.27731
Deoxycarnitine	Weighted mode	36	0.0462924	0.0444489	0.304796	-0.0408274	0.133412	1.04738	0.959995	1.14272
Alpha-hydroxycaproate	MR Egger	20	-0.0212101	0.0618824	0.735758	-0.1425	0.10008	0.979013	0.867188	1.10526
Alpha-hydroxycaproate	Weighted median	20	-0.0826039	0.0441814	0.061532	-0.169199	0.00399166	0.920716	0.84434	1.004
Alpha-hydroxycaproate	Inverse variance weighted	20	-0.0222455	0.0308956	0.471513	-0.0828009	0.03831	0.978	0.920534	1.03905
Alpha-hydroxycaproate	Simple mode	20	-0.0611734	0.0743266	0.420699	-0.206854	0.0845068	0.94066	0.813139	1.08818
Alpha-hydroxycaproate	Weighted mode	20	-0.0891008	0.0545892	0.1191	-0.196096	0.017894	0.914753	0.821934	1.01806
1-ribosyl-imidazoleacetate	MR Egger	37	0.0462321	0.0847249	0.588752	-0.119829	0.212293	1.04732	0.887072	1.23651
1-ribosyl-imidazoleacetate	Weighted median	37	-0.0148857	0.0485993	0.75938	-0.11014	0.0803689	0.985225	0.895708	1.08369
1-ribosyl-imidazoleacetate	Inverse variance weighted	37	-0.0113425	0.0322239	0.724846	-0.0745013	0.0518163	0.988722	0.928206	1.05318
1-ribosyl-imidazoleacetate	Simple mode	37	0.00611297	0.0832845	0.941895	-0.157125	0.169351	1.00613	0.854598	1.18454
1-ribosyl-imidazoleacetate	Weighted mode	37	0.00278874	0.0689887	0.967979	-0.132429	0.138007	1.00279	0.875965	1.14798
3,4-dihydroxybutyrate	MR Egger	23	-0.106242	0.0849405	0.224771	-0.272725	0.0602415	0.899207	0.761302	1.06209
3,4-dihydroxybutyrate	Weighted median	23	-0.0173178	0.0579145	0.764922	-0.13083	0.0961946	0.982831	0.877367	1.10097
3,4-dihydroxybutyrate	Inverse variance weighted	23	0.0133531	0.0423086	0.752298	-0.0695719	0.096278	1.01344	0.932793	1.10107
3,4-dihydroxybutyrate	Simple mode	23	0.0268172	0.0925034	0.774604	-0.154489	0.208124	1.02718	0.856853	1.23137
3,4-dihydroxybutyrate	Weighted mode	23	-0.0195589	0.0649918	0.766283	-0.146943	0.107825	0.980631	0.863343	1.11385
Indoleacetylglutamine	MR Egger	23	0.00554501	0.0873229	0.949969	-0.165608	0.176698	1.00556	0.847378	1.19327
Indoleacetylglutamine	Weighted median	23	-0.0796424	0.0487568	0.102372	-0.175206	0.0159209	0.923446	0.839284	1.01605
Indoleacetylglutamine	Inverse variance weighted	23	-0.0437452	0.0361448	0.226173	-0.114589	0.0270986	0.957198	0.891733	1.02747
Indoleacetylglutamine	Simple mode	23	0.114793	0.0837463	0.184284	-0.0493494	0.278936	1.12164	0.951849	1.32172
Indoleacetylglutamine	Weighted mode	23	-0.0679001	0.0510301	0.196953	-0.167919	0.032119	0.934354	0.845422	1.03264
Mannitol/sorbitol	MR Egger	27	-0.0550237	0.0621165	0.384159	-0.176772	0.0667246	0.946463	0.837971	1.069
Mannitol/sorbitol	Weighted median	27	-0.044018	0.0576131	0.444851	-0.15694	0.0689037	0.956937	0.854756	1.07133
Mannitol/sorbitol	Inverse variance weighted	27	-0.0591575	0.0365125	0.105189	-0.130722	0.0124069	0.942558	0.877462	1.01248
Mannitol/sorbitol	Simple mode	27	-0.127157	0.0953545	0.193929	-0.314052	0.0597381	0.880596	0.730481	1.06156
Mannitol/sorbitol	Weighted mode	27	-0.0520543	0.0662296	0.438992	-0.181864	0.0777557	0.949277	0.833715	1.08086
Tryptophan betaine	MR Egger	34	0.0199778	0.0528724	0.708038	-0.0836522	0.123608	1.02018	0.919751	1.13157
Tryptophan betaine	Weighted median	34	-0.0468552	0.0454456	0.302532	-0.135929	0.0422181	0.954226	0.872905	1.04312
Tryptophan betaine	Inverse variance weighted	34	-0.0161035	0.0295589	0.585896	-0.0740388	0.0418319	0.984026	0.928636	1.04272
Tryptophan betaine	Simple mode	34	-0.0841966	0.0933999	0.373874	-0.26726	0.0988671	0.91925	0.765474	1.10392
Tryptophan betaine	Weighted mode	34	-0.0511053	0.0636001	0.427412	-0.175762	0.0735509	0.950179	0.838818	1.07632
Dihomo-linolenate (20:3n3 or n6)	MR Egger	24	-0.0142059	0.0913356	0.877818	-0.193224	0.164812	0.985895	0.824298	1.17917
Dihomo-linolenate (20:3n3 or n6)	Weighted median	24	-0.0404589	0.0574103	0.480977	-0.152983	0.0720652	0.960349	0.858144	1.07473
Dihomo-linolenate (20:3n3 or n6)	Inverse variance weighted	24	0.0155849	0.0405347	0.700622	-0.0638632	0.0950329	1.01571	0.938133	1.0997
Dihomo-linolenate (20:3n3 or n6)	Simple mode	24	-0.059422	0.1032	0.570345	-0.261693	0.14285	0.942309	0.769747	1.15356
Dihomo-linolenate (20:3n3 or n6)	Weighted mode	24	-0.079465	0.0944612	0.408872	-0.264609	0.105679	0.92361	0.767506	1.11146
1-linoleoyl-GPI (18:2)	MR Egger	21	-0.0463472	0.075644	0.547338	-0.19461	0.101915	0.95471	0.823156	1.10729
1-linoleoyl-GPI (18:2)	Weighted median	21	-0.00543325	0.0476578	0.909233	-0.0988426	0.0879761	0.994581	0.905885	1.09196
1-linoleoyl-GPI (18:2)	Inverse variance weighted	21	-0.0364998	0.0344238	0.289005	-0.10397	0.0309709	0.964158	0.901252	1.03146
1-linoleoyl-GPI (18:2)	Simple mode	21	0.0172526	0.0843996	0.840095	-0.148171	0.182676	1.0174	0.862284	1.20043
1-linoleoyl-GPI (18:2)	Weighted mode	21	0.0116968	0.0635266	0.85577	-0.112815	0.136209	1.01177	0.893316	1.14592
1-oleoyl-GPI (18:1)	MR Egger	32	0.0297328	0.0791355	0.709769	-0.125373	0.184838	1.03018	0.882168	1.20302
1-oleoyl-GPI (18:1)	Weighted median	32	-0.0100486	0.0506474	0.84273	-0.109317	0.0892204	0.990002	0.896446	1.09332
1-oleoyl-GPI (18:1)	Inverse variance weighted	32	-0.00941758	0.0358827	0.792971	-0.0797477	0.0609126	0.990627	0.923349	1.06281
1-oleoyl-GPI (18:1)	Simple mode	32	-0.0296692	0.0938612	0.754048	-0.213637	0.154299	0.970767	0.807641	1.16684
1-oleoyl-GPI (18:1)	Weighted mode	32	-0.00947135	0.0769166	0.902793	-0.160228	0.141285	0.990573	0.85195	1.15175
O-cresol sulfate	MR Egger	20	0.0138297	0.0671718	0.839191	-0.117827	0.145487	1.01393	0.88885	1.1566
O-cresol sulfate	Weighted median	20	0.0198687	0.0515024	0.699658	-0.081076	0.120813	1.02007	0.922124	1.12841
O-cresol sulfate	Inverse variance weighted	20	0.0362489	0.0387507	0.349562	-0.0397025	0.1122	1.03691	0.961075	1.11874
O-cresol sulfate	Simple mode	20	-0.0578993	0.103951	0.58404	-0.261644	0.145845	0.943745	0.769785	1.15702
O-cresol sulfate	Weighted mode	20	0.0101823	0.0534377	0.850902	-0.0945555	0.11492	1.01023	0.909777	1.12178
4-vinylphenol sulfate	MR Egger	25	-0.152606	0.0701198	0.0400498	-0.290041	-0.0151712	0.858468	0.748233	0.984943
4-vinylphenol sulfate	Weighted median	25	-0.0914211	0.0522847	0.0803731	-0.193899	0.0110569	0.912633	0.823741	1.01112
4-vinylphenol sulfate	Inverse variance weighted	25	-0.0283536	0.0458299	0.536134	-0.11818	0.061473	0.972045	0.888536	1.0634
4-vinylphenol sulfate	Simple mode	25	-0.0283811	0.10177	0.782729	-0.22785	0.171087	0.972018	0.796244	1.18659
4-vinylphenol sulfate	Weighted mode	25	-0.114861	0.0602745	0.0687464	-0.232999	0.00327753	0.89149	0.792155	1.00328
Pyrraline	MR Egger	23	0.174868	0.0717161	0.0237249	0.0343048	0.315432	1.19109	1.0349	1.37085
Pyrraline	Weighted median	23	0.141857	0.0564797	0.0120172	0.0311564	0.252557	1.15241	1.03165	1.28731
Pyrraline	Inverse variance weighted	23	0.102758	0.0385864	0.0077431	0.027129	0.178388	1.10822	1.0275	1.19529
Pyrraline	Simple mode	23	0.171247	0.0950779	0.0854081	-0.0151058	0.3576	1.18678	0.985008	1.42989
Pyrraline	Weighted mode	23	0.162415	0.0680147	0.0259599	0.0291063	0.295724	1.17635	1.02953	1.3441
N6-acetyllysine	MR Egger	19	0.0900592	0.0553452	0.12208	-0.0184175	0.198536	1.09424	0.981751	1.21962
N6-acetyllysine	Weighted median	19	0.0881643	0.0483061	0.0679833	-0.00651563	0.182844	1.09217	0.993506	1.20063
N6-acetyllysine	Inverse variance weighted	19	0.053486	0.0345943	0.122082	-0.0143188	0.121291	1.05494	0.985783	1.12895
N6-acetyllysine	Simple mode	19	-0.042773	0.0790348	0.595011	-0.197681	0.112135	0.958129	0.820631	1.11866
N6-acetyllysine	Weighted mode	19	0.0788107	0.048431	0.121056	-0.016114	0.173735	1.082	0.984015	1.18974
Thymol sulfate	MR Egger	19	0.0392003	0.121285	0.750479	-0.198518	0.276919	1.03998	0.819945	1.31906
Thymol sulfate	Weighted median	19	-0.0149822	0.0628193	0.811496	-0.138108	0.108144	0.985129	0.871005	1.11421
Thymol sulfate	Inverse variance weighted	19	-0.045242	0.0478387	0.344292	-0.139006	0.0485219	0.955766	0.870223	1.04972
Thymol sulfate	Simple mode	19	0.0219407	0.112447	0.847484	-0.198455	0.242336	1.02218	0.819997	1.27422
Thymol sulfate	Weighted mode	19	0.053179	0.109175	0.632069	-0.160805	0.267163	1.05462	0.851458	1.30625
N-acetylserine	MR Egger	25	-0.0548817	0.0890595	0.54379	-0.229438	0.119675	0.946597	0.79498	1.12713
N-acetylserine	Weighted median	25	0.000232688	0.059844	0.996898	-0.117062	0.117527	1.00023	0.88953	1.12471
N-acetylserine	Inverse variance weighted	25	0.017	0.0418418	0.684528	-0.0650099	0.0990098	1.01715	0.937058	1.10408
N-acetylserine	Simple mode	25	-0.0309554	0.105777	0.772306	-0.238277	0.176367	0.969519	0.787984	1.19288
N-acetylserine	Weighted mode	25	0.00165751	0.086574	0.984883	-0.168028	0.171343	1.00166	0.845331	1.1869
3-methyladipate	MR Egger	16	-0.0418466	0.117641	0.727357	-0.272423	0.18873	0.959017	0.761532	1.20771
3-methyladipate	Weighted median	16	0.0352253	0.0687856	0.608579	-0.0995945	0.170045	1.03585	0.905204	1.18536
3-methyladipate	Inverse variance weighted	16	0.0260382	0.052763	0.621663	-0.0773773	0.129454	1.02638	0.925541	1.13821
3-methyladipate	Simple mode	16	0.0428894	0.10609	0.691717	-0.165047	0.250826	1.04382	0.847854	1.28509
3-methyladipate	Weighted mode	16	0.0683915	0.0982522	0.497023	-0.124183	0.260966	1.07078	0.883218	1.29818
4-ethylphenylsulfate	MR Egger	22	0.137947	0.0738532	0.0765065	-0.00680543	0.282699	1.14791	0.993218	1.32671
4-ethylphenylsulfate	Weighted median	22	0.0926159	0.0617187	0.133455	-0.0283527	0.213585	1.09704	0.972046	1.23811
4-ethylphenylsulfate	Inverse variance weighted	22	0.0416245	0.0436536	0.340329	-0.0439367	0.127186	1.0425	0.957015	1.13563
4-ethylphenylsulfate	Simple mode	22	0.0784021	0.0988249	0.43645	-0.115295	0.272099	1.08156	0.891104	1.31272
4-ethylphenylsulfate	Weighted mode	22	0.0928813	0.0752095	0.230482	-0.0545293	0.240292	1.09733	0.946931	1.27162
1-stearoyl-2-oleoyl-GPE (18:0/18:1)	MR Egger	27	0.0373374	0.0630256	0.558893	-0.0861928	0.160868	1.03804	0.917417	1.17453
1-stearoyl-2-oleoyl-GPE (18:0/18:1)	Weighted median	27	0.0380619	0.042185	0.366918	-0.0446207	0.120745	1.0388	0.95636	1.12834
1-stearoyl-2-oleoyl-GPE (18:0/18:1)	Inverse variance weighted	27	0.0609984	0.0303326	0.0443271	0.00154649	0.12045	1.0629	1.00155	1.128
1-stearoyl-2-oleoyl-GPE (18:0/18:1)	Simple mode	27	0.0259909	0.0631895	0.684211	-0.0978605	0.149842	1.02633	0.906775	1.16165
1-stearoyl-2-oleoyl-GPE (18:0/18:1)	Weighted mode	27	0.0357169	0.0457777	0.442305	-0.0540075	0.125441	1.03636	0.947425	1.13365
Dimethylarginine (sdma + adma)	MR Egger	21	0.0539716	0.100697	0.59819	-0.143394	0.251337	1.05545	0.866413	1.28574
Dimethylarginine (sdma + adma)	Weighted median	21	0.040876	0.0664154	0.538251	-0.0892982	0.17105	1.04172	0.914573	1.18655
Dimethylarginine (sdma + adma)	Inverse variance weighted	21	0.0223882	0.044707	0.616529	-0.0652376	0.110014	1.02264	0.936845	1.11629
Dimethylarginine (sdma + adma)	Simple mode	21	0.0204331	0.114499	0.86016	-0.203986	0.244852	1.02064	0.815474	1.27743
Dimethylarginine (sdma + adma)	Weighted mode	21	0.0285148	0.0838566	0.73737	-0.135844	0.192874	1.02893	0.872979	1.21273
Hexanoylglutamine	MR Egger	25	-0.00896025	0.0599845	0.882559	-0.12653	0.108609	0.99108	0.881148	1.11473
Hexanoylglutamine	Weighted median	25	-0.0434524	0.0394936	0.271228	-0.12086	0.033955	0.957478	0.886158	1.03454
Hexanoylglutamine	Inverse variance weighted	25	-0.0257294	0.0295063	0.383211	-0.0835619	0.032103	0.974599	0.919834	1.03262
Hexanoylglutamine	Simple mode	25	-0.0465398	0.0790565	0.561569	-0.201491	0.108411	0.954527	0.817511	1.11451
Hexanoylglutamine	Weighted mode	25	-0.0365823	0.0383252	0.349335	-0.1117	0.0385351	0.964079	0.894313	1.03929
Gamma-glutamylalanine	MR Egger	16	0.126323	0.100865	0.230944	-0.0713725	0.324018	1.13465	0.931115	1.38267
Gamma-glutamylalanine	Weighted median	16	0.0402341	0.0596839	0.500235	-0.0767464	0.157215	1.04105	0.926125	1.17025
Gamma-glutamylalanine	Inverse variance weighted	16	0.0175558	0.0448288	0.69534	-0.0703087	0.10542	1.01771	0.932106	1.11118
Gamma-glutamylalanine	Simple mode	16	-0.0919245	0.111914	0.424291	-0.311276	0.127427	0.912174	0.732512	1.1359
Gamma-glutamylalanine	Weighted mode	16	0.0983009	0.0950846	0.317599	-0.0880649	0.284667	1.10329	0.915701	1.32932
5alpha-androstan-3beta,17beta-diol disulfate	MR Egger	29	0.0344296	0.0416497	0.415683	-0.0472038	0.116063	1.03503	0.953893	1.12307
5alpha-androstan-3beta,17beta-diol disulfate	Weighted median	29	0.016433	0.0381088	0.666314	-0.0582603	0.0911263	1.01657	0.943404	1.09541
5alpha-androstan-3beta,17beta-diol disulfate	Inverse variance weighted	29	0.0106451	0.0279116	0.702918	-0.0440617	0.0653519	1.0107	0.956895	1.06753
5alpha-androstan-3beta,17beta-diol disulfate	Simple mode	29	0.00276848	0.0804666	0.972798	-0.154946	0.160483	1.00277	0.856461	1.17408
5alpha-androstan-3beta,17beta-diol disulfate	Weighted mode	29	0.0194237	0.0363923	0.59774	-0.0519052	0.0907525	1.01961	0.949419	1.095
N-methylproline	MR Egger	21	-0.158893	0.114898	0.182732	-0.384094	0.0663071	0.853087	0.681068	1.06855
N-methylproline	Weighted median	21	-0.0558095	0.0669922	0.404802	-0.187114	0.0754952	0.945719	0.829349	1.07842
N-methylproline	Inverse variance weighted	21	-0.0483753	0.0544429	0.374244	-0.155083	0.0583327	0.952776	0.856344	1.06007
N-methylproline	Simple mode	21	-0.0813715	0.118698	0.500876	-0.314019	0.151276	0.921851	0.730505	1.16332
N-methylproline	Weighted mode	21	-0.0706473	0.108399	0.521992	-0.283109	0.141814	0.931791	0.753438	1.15236
Carotenoid (cryptoxanthin)	MR Egger	28	0.0726386	0.0890334	0.421993	-0.101867	0.247144	1.07534	0.90315	1.28036
Carotenoid (cryptoxanthin)	Weighted median	28	-0.0103459	0.0570769	0.856162	-0.122217	0.101525	0.989707	0.884957	1.10686
Carotenoid (cryptoxanthin)	Inverse variance weighted	28	0.00739394	0.0404574	0.854987	-0.0719026	0.0866905	1.00742	0.930622	1.09056
Carotenoid (cryptoxanthin)	Simple mode	28	-0.024706	0.111549	0.826384	-0.243341	0.193929	0.975597	0.784004	1.21401
Carotenoid (cryptoxanthin)	Weighted mode	28	-0.0324311	0.116437	0.782727	-0.260647	0.195785	0.968089	0.770553	1.21627
5alpha-pregnan-3beta,20alpha-diol disulfate	MR Egger	30	0.00278577	0.0654168	0.966335	-0.125431	0.131003	1.00279	0.882116	1.13997
5alpha-pregnan-3beta,20alpha-diol disulfate	Weighted median	30	0.00130793	0.0458977	0.977266	-0.0886516	0.0912674	1.00131	0.915164	1.09556
5alpha-pregnan-3beta,20alpha-diol disulfate	Inverse variance weighted	30	-0.0176019	0.0306089	0.565251	-0.0775954	0.0423915	0.982552	0.925339	1.0433
5alpha-pregnan-3beta,20alpha-diol disulfate	Simple mode	30	0.0414917	0.0745937	0.582316	-0.104712	0.187695	1.04236	0.900584	1.20647
5alpha-pregnan-3beta,20alpha-diol disulfate	Weighted mode	30	0.0324669	0.0539924	0.552297	-0.0733582	0.138292	1.033	0.929268	1.14831
Taurocholenate sulfate	MR Egger	41	0.0152675	0.0459838	0.741653	-0.0748608	0.105396	1.01538	0.927873	1.11115
Taurocholenate sulfate	Weighted median	41	0.0183974	0.0370063	0.619089	-0.0541349	0.0909297	1.01857	0.947304	1.09519
Taurocholenate sulfate	Inverse variance weighted	41	-0.0107094	0.0258045	0.678126	-0.0612863	0.0398674	0.989348	0.940554	1.04067
Taurocholenate sulfate	Simple mode	41	0.0626984	0.0663832	0.350588	-0.0674126	0.192809	1.06471	0.934809	1.21265
Taurocholenate sulfate	Weighted mode	41	0.0187376	0.0356149	0.601712	-0.0510675	0.0885427	1.01891	0.950215	1.09258
Pregnenediol disulfate (C21H34O8S2)	MR Egger	34	0.0294974	0.0456414	0.522703	-0.0599598	0.118955	1.02994	0.941802	1.12632
Pregnenediol disulfate (C21H34O8S2)	Weighted median	34	0.0364829	0.0361082	0.312315	-0.0342892	0.107255	1.03716	0.966292	1.11322
Pregnenediol disulfate (C21H34O8S2)	Inverse variance weighted	34	0.0497897	0.0280285	0.0756679	-0.00514619	0.104726	1.05105	0.994867	1.11041
Pregnenediol disulfate (C21H34O8S2)	Simple mode	34	0.0327741	0.0637901	0.610829	-0.0922544	0.157803	1.03332	0.911873	1.17094
Pregnenediol disulfate (C21H34O8S2)	Weighted mode	34	0.0361041	0.0350918	0.311033	-0.0326757	0.104884	1.03676	0.967852	1.11058
Glycocholenate sulfate	MR Egger	35	0.0195705	0.0244671	0.429507	-0.028385	0.0675261	1.01976	0.972014	1.06986
Glycocholenate sulfate	Weighted median	35	0.0156744	0.0226473	0.488869	-0.0287143	0.0600631	1.0158	0.971694	1.0619
Glycocholenate sulfate	Inverse variance weighted	35	0.00500706	0.0171813	0.770727	-0.0286684	0.0386825	1.00502	0.971739	1.03944
Glycocholenate sulfate	Simple mode	35	-0.000567308	0.0446501	0.989937	-0.0880815	0.0869469	0.999433	0.915686	1.09084
Glycocholenate sulfate	Weighted mode	35	0.0174804	0.0208322	0.407273	-0.0233508	0.0583115	1.01763	0.97692	1.06005
Androstenediol (3beta,17beta) disulfate (1)	MR Egger	31	0.0321251	0.0526063	0.546175	-0.0709833	0.135233	1.03265	0.931477	1.1448
Androstenediol (3beta,17beta) disulfate (1)	Weighted median	31	0.0448914	0.0419933	0.285064	-0.0374154	0.127198	1.04591	0.963276	1.13564
Androstenediol (3beta,17beta) disulfate (1)	Inverse variance weighted	31	0.0420677	0.0299947	0.160764	-0.0167218	0.100857	1.04297	0.983417	1.10612
Androstenediol (3beta,17beta) disulfate (1)	Simple mode	31	0.0492128	0.069658	0.485334	-0.0873169	0.185742	1.05044	0.916387	1.20411
Androstenediol (3beta,17beta) disulfate (1)	Weighted mode	31	0.0397596	0.0418586	0.349775	-0.0422832	0.121802	1.04056	0.958598	1.12953
Chiro-inositol	MR Egger	14	0.100019	0.125709	0.441698	-0.146371	0.346408	1.10519	0.863837	1.41398
Chiro-inositol	Weighted median	14	-0.0542655	0.0571551	0.342395	-0.166289	0.0577584	0.947181	0.846801	1.05946
Chiro-inositol	Inverse variance weighted	14	-0.0509244	0.0413579	0.218206	-0.131986	0.030137	0.95035	0.876353	1.0306
Chiro-inositol	Simple mode	14	0.0941885	0.109901	0.406949	-0.121217	0.309594	1.09877	0.885842	1.36287
Chiro-inositol	Weighted mode	14	-0.158127	0.0979446	0.130427	-0.350099	0.033844	0.853741	0.704618	1.03442
1-palmitoyl-2-linoleoyl-GPE (16:0/18:2)	MR Egger	25	0.00674057	0.0373952	0.858534	-0.0665541	0.0800352	1.00676	0.935612	1.08333
1-palmitoyl-2-linoleoyl-GPE (16:0/18:2)	Weighted median	25	0.0217221	0.0287656	0.450164	-0.0346585	0.0781027	1.02196	0.965935	1.08123
1-palmitoyl-2-linoleoyl-GPE (16:0/18:2)	Inverse variance weighted	25	0.0224293	0.0215476	0.297912	-0.0198039	0.0646626	1.02268	0.980391	1.0668
1-palmitoyl-2-linoleoyl-GPE (16:0/18:2)	Simple mode	25	0.00652755	0.0547091	0.90602	-0.100702	0.113757	1.00655	0.904202	1.12048
1-palmitoyl-2-linoleoyl-GPE (16:0/18:2)	Weighted mode	25	0.0239164	0.0264549	0.374959	-0.0279353	0.075768	1.0242	0.972451	1.07871
Sphinganine-1-phosphate	MR Egger	18	0.0634514	0.135295	0.645406	-0.201727	0.328629	1.06551	0.817318	1.38906
Sphinganine-1-phosphate	Weighted median	18	-0.0785849	0.0688033	0.253384	-0.213439	0.0562695	0.924424	0.807801	1.05788
Sphinganine-1-phosphate	Inverse variance weighted	18	-0.0550939	0.0486701	0.25764	-0.150487	0.0402995	0.946396	0.860289	1.04112
Sphinganine-1-phosphate	Simple mode	18	-0.184614	0.126749	0.163467	-0.433042	0.063814	0.831425	0.648533	1.06589
Sphinganine-1-phosphate	Weighted mode	18	-0.1591	0.116859	0.191141	-0.388144	0.069945	0.852911	0.678315	1.07245
Glycosyl-N-stearoyl-sphingosine (d18:1/18:0)	MR Egger	33	-0.00624696	0.0672364	0.926573	-0.13803	0.125536	0.993773	0.871072	1.13376
Glycosyl-N-stearoyl-sphingosine (d18:1/18:0)	Weighted median	33	0.0175364	0.0447928	0.695428	-0.0702575	0.10533	1.01769	0.932154	1.11108
Glycosyl-N-stearoyl-sphingosine (d18:1/18:0)	Inverse variance weighted	33	0.0185825	0.0303138	0.539875	-0.0408327	0.0779976	1.01876	0.95999	1.08112
Glycosyl-N-stearoyl-sphingosine (d18:1/18:0)	Simple mode	33	-0.00255575	0.0912137	0.977821	-0.181335	0.176223	0.997448	0.834156	1.1927
Glycosyl-N-stearoyl-sphingosine (d18:1/18:0)	Weighted mode	33	0.0509693	0.0674455	0.45535	-0.0812239	0.183163	1.05229	0.921987	1.20101
4-allylphenol sulfate	MR Egger	24	-0.125531	0.0981285	0.214136	-0.317863	0.0668006	0.882028	0.727702	1.06908
4-allylphenol sulfate	Weighted median	24	-0.0770213	0.0557884	0.167403	-0.186367	0.032324	0.92587	0.829969	1.03285
4-allylphenol sulfate	Inverse variance weighted	24	-0.0169928	0.0463505	0.713906	-0.10784	0.0738542	0.983151	0.897771	1.07665
4-allylphenol sulfate	Simple mode	24	-0.107399	0.114693	0.358796	-0.332198	0.1174	0.898167	0.717345	1.12457
4-allylphenol sulfate	Weighted mode	24	-0.0986219	0.0941938	0.305974	-0.283242	0.085998	0.906085	0.753338	1.0898
Succinylcarnitine	MR Egger	29	-0.0228084	0.0519379	0.664048	-0.124607	0.0789898	0.97745	0.882844	1.08219
Succinylcarnitine	Weighted median	29	-0.0176571	0.037606	0.638691	-0.0913649	0.0560507	0.982498	0.912685	1.05765
Succinylcarnitine	Inverse variance weighted	29	-0.00519429	0.0265274	0.84476	-0.057188	0.0467994	0.994819	0.944417	1.04791
Succinylcarnitine	Simple mode	29	-0.0455687	0.0666686	0.499902	-0.176239	0.0851018	0.955454	0.838417	1.08883
Succinylcarnitine	Weighted mode	29	-0.0201813	0.0350936	0.569835	-0.0889648	0.0486021	0.980021	0.914878	1.0498
21-hydroxypregnenolone disulfate	MR Egger	36	-0.0373022	0.066801	0.580225	-0.168232	0.0936278	0.963385	0.845158	1.09815
21-hydroxypregnenolone disulfate	Weighted median	36	0.0436757	0.0415619	0.293323	-0.0377856	0.125137	1.04464	0.962919	1.1333
21-hydroxypregnenolone disulfate	Inverse variance weighted	36	0.0260686	0.0293213	0.373968	-0.0314012	0.0835384	1.02641	0.969087	1.08713
21-hydroxypregnenolone disulfate	Simple mode	36	0.0341079	0.0682829	0.620547	-0.0997266	0.167942	1.0347	0.905085	1.18287
21-hydroxypregnenolone disulfate	Weighted mode	36	0.0532949	0.0483733	0.278092	-0.0415167	0.148107	1.05474	0.959333	1.15964
5alpha-androstan-3alpha,17alpha-diol monosulfate	MR Egger	29	-0.00905594	0.0316899	0.777237	-0.0711681	0.0530562	0.990985	0.931305	1.05449
5alpha-androstan-3alpha,17alpha-diol monosulfate	Weighted median	29	0.0122314	0.0287962	0.671015	-0.0442092	0.068672	1.01231	0.956754	1.07108
5alpha-androstan-3alpha,17alpha-diol monosulfate	Inverse variance weighted	29	0.00616326	0.0202556	0.760919	-0.0335377	0.0458643	1.00618	0.967018	1.04693
5alpha-androstan-3alpha,17alpha-diol monosulfate	Simple mode	29	-0.0663206	0.054762	0.235991	-0.173654	0.0410128	0.935831	0.840588	1.04187
5alpha-androstan-3alpha,17alpha-diol monosulfate	Weighted mode	29	-0.0074971	0.0296244	0.802062	-0.0655609	0.0505667	0.992531	0.936542	1.05187
Androstenediol (3beta,17beta) disulfate (2)	MR Egger	39	0.0121251	0.0360694	0.738649	-0.0585708	0.082821	1.0122	0.943111	1.08635
Androstenediol (3beta,17beta) disulfate (2)	Weighted median	39	0.00532664	0.0290492	0.854511	-0.0516098	0.0622631	1.00534	0.949699	1.06424
Androstenediol (3beta,17beta) disulfate (2)	Inverse variance weighted	39	0.00549289	0.02578	0.831274	-0.0450359	0.0560217	1.00551	0.955963	1.05762
Androstenediol (3beta,17beta) disulfate (2)	Simple mode	39	-0.157106	0.0915417	0.0942652	-0.336527	0.0223162	0.854614	0.714246	1.02257
Androstenediol (3beta,17beta) disulfate (2)	Weighted mode	39	0.00602568	0.0290037	0.836529	-0.0508215	0.0628729	1.00604	0.950448	1.06489
5alpha-androstan-3beta,17alpha-diol disulfate	MR Egger	24	-0.00580898	0.0706258	0.935192	-0.144236	0.132618	0.994208	0.865684	1.14181
5alpha-androstan-3beta,17alpha-diol disulfate	Weighted median	24	0.0349616	0.0477917	0.464448	-0.05871	0.128633	1.03558	0.94298	1.13727
5alpha-androstan-3beta,17alpha-diol disulfate	Inverse variance weighted	24	0.0298763	0.0320448	0.351166	-0.0329314	0.0926841	1.03033	0.967605	1.09712
5alpha-androstan-3beta,17alpha-diol disulfate	Simple mode	24	0.0707604	0.0739325	0.348473	-0.0741473	0.215668	1.07332	0.928535	1.24069
5alpha-androstan-3beta,17alpha-diol disulfate	Weighted mode	24	0.0610501	0.0576214	0.300371	-0.0518878	0.173988	1.06295	0.949435	1.19004
5alpha-pregnan-3beta,20beta-diol monosulfate (1)	MR Egger	28	0.00456552	0.0449674	0.919909	-0.0835706	0.0927016	1.00458	0.919826	1.09713
5alpha-pregnan-3beta,20beta-diol monosulfate (1)	Weighted median	28	-0.00279948	0.0399306	0.944107	-0.0810635	0.0754645	0.997204	0.922135	1.07838
5alpha-pregnan-3beta,20beta-diol monosulfate (1)	Inverse variance weighted	28	-0.018746	0.0266462	0.481734	-0.0709725	0.0334804	0.981429	0.931488	1.03405
5alpha-pregnan-3beta,20beta-diol monosulfate (1)	Simple mode	28	-0.0824705	0.0667678	0.227403	-0.213335	0.0483944	0.920839	0.807885	1.04958
5alpha-pregnan-3beta,20beta-diol monosulfate (1)	Weighted mode	28	-0.00235238	0.036602	0.949229	-0.0740923	0.0693875	0.99765	0.928586	1.07185
5alpha-pregnan-3beta,20alpha-diol monosulfate (2)	MR Egger	29	0.00953793	0.0754939	0.900399	-0.13843	0.157506	1.00958	0.870724	1.17059
5alpha-pregnan-3beta,20alpha-diol monosulfate (2)	Weighted median	29	-0.00982581	0.0535267	0.854352	-0.114738	0.0950865	0.990222	0.8916	1.09975
5alpha-pregnan-3beta,20alpha-diol monosulfate (2)	Inverse variance weighted	29	-0.0345175	0.035069	0.324982	-0.103253	0.0342179	0.966071	0.901899	1.03481
5alpha-pregnan-3beta,20alpha-diol monosulfate (2)	Simple mode	29	0.022495	0.0829239	0.788172	-0.140036	0.185026	1.02275	0.869327	1.20325
5alpha-pregnan-3beta,20alpha-diol monosulfate (2)	Weighted mode	29	-0.00405264	0.0618905	0.948256	-0.125358	0.117253	0.995956	0.882181	1.1244
5alpha-androstan-3beta,17beta-diol monosulfate (2)	MR Egger	31	0.0196336	0.0260705	0.457463	-0.0314646	0.0707317	1.01983	0.969025	1.07329
5alpha-androstan-3beta,17beta-diol monosulfate (2)	Weighted median	31	0.00458818	0.0237505	0.846816	-0.0419629	0.0511392	1.0046	0.958905	1.05247
5alpha-androstan-3beta,17beta-diol monosulfate (2)	Inverse variance weighted	31	-0.0126072	0.0204963	0.538491	-0.05278	0.0275655	0.987472	0.948589	1.02795
5alpha-androstan-3beta,17beta-diol monosulfate (2)	Simple mode	31	-0.0110893	0.076171	0.885224	-0.160384	0.138206	0.988972	0.851816	1.14821
5alpha-androstan-3beta,17beta-diol monosulfate (2)	Weighted mode	31	0.00612998	0.0248705	0.806992	-0.0426161	0.0548761	1.00615	0.958279	1.05641
Androstenediol (3alpha, 17alpha) monosulfate (3)	MR Egger	30	-0.00674598	0.0170583	0.695496	-0.0401803	0.0266884	0.993277	0.960616	1.02705
Androstenediol (3alpha, 17alpha) monosulfate (3)	Weighted median	30	0.00437507	0.0186729	0.814751	-0.0322238	0.0409739	1.00438	0.96829	1.04182
Androstenediol (3alpha, 17alpha) monosulfate (3)	Inverse variance weighted	30	-0.0178937	0.0139589	0.199881	-0.0452531	0.00946564	0.982265	0.955756	1.00951
Androstenediol (3alpha, 17alpha) monosulfate (3)	Simple mode	30	-0.000639015	0.0395273	0.987212	-0.0781124	0.0768344	0.999361	0.92486	1.07986
Androstenediol (3alpha, 17alpha) monosulfate (3)	Weighted mode	30	-0.00779118	0.0152505	0.613302	-0.0376821	0.0220998	0.992239	0.963019	1.02235
5alpha-pregnan-diol disulfate	MR Egger	22	-0.053814	0.0573053	0.358895	-0.166132	0.0585043	0.947608	0.846934	1.06025
5alpha-pregnan-diol disulfate	Weighted median	22	0.000907912	0.0393878	0.98161	-0.0762922	0.078108	1.00091	0.926545	1.08124
5alpha-pregnan-diol disulfate	Inverse variance weighted	22	0.0186238	0.0276854	0.501142	-0.0356395	0.0728871	1.0188	0.964988	1.07561
5alpha-pregnan-diol disulfate	Simple mode	22	0.0325246	0.0586317	0.584942	-0.0823935	0.147443	1.03306	0.920909	1.15887
5alpha-pregnan-diol disulfate	Weighted mode	22	0.0214826	0.0442938	0.632696	-0.0653333	0.108299	1.02172	0.936755	1.11438
5alpha-androstan-3alpha,17beta-diol monosulfate (1)	MR Egger	22	-8.83957e-05	0.0213384	0.996736	-0.0419116	0.0417348	0.999912	0.958955	1.04262
5alpha-androstan-3alpha,17beta-diol monosulfate (1)	Weighted median	22	0.00632458	0.0198309	0.749783	-0.032544	0.0451932	1.00634	0.96798	1.04623
5alpha-androstan-3alpha,17beta-diol monosulfate (1)	Inverse variance weighted	22	0.00422719	0.0171792	0.805633	-0.0294441	0.0378985	1.00424	0.970985	1.03863
5alpha-androstan-3alpha,17beta-diol monosulfate (1)	Simple mode	22	0.0273563	0.0576594	0.640077	-0.085656	0.140369	1.02773	0.91791	1.1507
5alpha-androstan-3alpha,17beta-diol monosulfate (1)	Weighted mode	22	0.00577858	0.0201001	0.776556	-0.0336177	0.0451749	1.0058	0.966941	1.04621
5alpha-androstan-3alpha,17beta-diol disulfate	MR Egger	28	0.0125412	0.0722369	0.863514	-0.129043	0.154126	1.01262	0.878936	1.16664
5alpha-androstan-3alpha,17beta-diol disulfate	Weighted median	28	0.0166745	0.0458038	0.715827	-0.073101	0.10645	1.01681	0.929507	1.11232
5alpha-androstan-3alpha,17beta-diol disulfate	Inverse variance weighted	28	0.000467131	0.0319212	0.988324	-0.0620985	0.0630328	1.00047	0.93979	1.06506
5alpha-androstan-3alpha,17beta-diol disulfate	Simple mode	28	0.0668503	0.0833448	0.429503	-0.0965055	0.230206	1.06914	0.908005	1.25886
5alpha-androstan-3alpha,17beta-diol disulfate	Weighted mode	28	0.0258189	0.0571604	0.655098	-0.0862154	0.137853	1.02616	0.917397	1.14781
Andro steroid monosulfate C19H28O6S (1)	MR Egger	39	-0.00034018	0.0328892	0.991803	-0.064803	0.0641227	0.99966	0.937252	1.06622
Andro steroid monosulfate C19H28O6S (1)	Weighted median	39	-0.00856831	0.031706	0.786974	-0.0707121	0.0535755	0.991468	0.93173	1.05504
Andro steroid monosulfate C19H28O6S (1)	Inverse variance weighted	39	-0.00783652	0.0225925	0.728693	-0.0521178	0.0364447	0.992194	0.949217	1.03712
Andro steroid monosulfate C19H28O6S (1)	Simple mode	39	-0.0133832	0.0690972	0.847452	-0.148814	0.122047	0.986706	0.86173	1.12981
Andro steroid monosulfate C19H28O6S (1)	Weighted mode	39	-0.00765425	0.0300287	0.800176	-0.0665105	0.051202	0.992375	0.935653	1.05254
Pregnenediol sulfate (C21H34O5S)	MR Egger	30	0.00407634	0.0967057	0.966677	-0.185467	0.19362	1.00408	0.830716	1.21363
Pregnenediol sulfate (C21H34O5S)	Weighted median	30	0.024587	0.05904	0.677084	-0.0911315	0.140305	1.02489	0.912898	1.15063
Pregnenediol sulfate (C21H34O5S)	Inverse variance weighted	30	0.074262	0.0420885	0.0776608	-0.00823154	0.156755	1.07709	0.991802	1.16971
Pregnenediol sulfate (C21H34O5S)	Simple mode	30	0.0743374	0.107632	0.495269	-0.136621	0.285296	1.07717	0.8723	1.33016
Pregnenediol sulfate (C21H34O5S)	Weighted mode	30	0.0254284	0.0657231	0.701653	-0.103389	0.154246	1.02575	0.901776	1.16678
4-hydroxycoumarin	MR Egger	22	0.103526	0.0745884	0.180418	-0.0426673	0.249719	1.10907	0.95823	1.28366
4-hydroxycoumarin	Weighted median	22	0.0699883	0.0586533	0.232769	-0.0449721	0.184949	1.0725	0.956024	1.20316
4-hydroxycoumarin	Inverse variance weighted	22	0.0722449	0.0423581	0.0880875	-0.010777	0.155267	1.07492	0.989281	1.16797
4-hydroxycoumarin	Simple mode	22	0.249707	0.0979676	0.0186896	0.0576901	0.441723	1.28365	1.05939	1.55539
4-hydroxycoumarin	Weighted mode	22	0.0822571	0.0582716	0.172709	-0.0319553	0.196469	1.08573	0.96855	1.2171
16a-hydroxy DHEA 3-sulfate	MR Egger	24	-0.00756744	0.0264542	0.77751	-0.0594176	0.0442827	0.992461	0.942313	1.04528
16a-hydroxy DHEA 3-sulfate	Weighted median	24	-0.00808772	0.0248171	0.744506	-0.0567293	0.0405538	0.991945	0.94485	1.04139
16a-hydroxy DHEA 3-sulfate	Inverse variance weighted	24	-0.0020551	0.0212051	0.922794	-0.043617	0.0395069	0.997947	0.95732	1.0403
16a-hydroxy DHEA 3-sulfate	Simple mode	24	0.0357221	0.0703487	0.616438	-0.102161	0.173605	1.03637	0.902884	1.18959
16a-hydroxy DHEA 3-sulfate	Weighted mode	24	-0.00285609	0.0242241	0.907168	-0.0503354	0.0446232	0.997148	0.95091	1.04563
Gamma-CEHC	MR Egger	36	0.013648	0.0585502	0.817082	-0.10111	0.128406	1.01374	0.903833	1.13702
Gamma-CEHC	Weighted median	36	-0.0334322	0.0466237	0.473335	-0.124815	0.0579503	0.967121	0.88266	1.05966
Gamma-CEHC	Inverse variance weighted	36	0.00947427	0.029337	0.746736	-0.0480262	0.0669747	1.00952	0.953109	1.06927
Gamma-CEHC	Simple mode	36	0.0372755	0.0816829	0.650962	-0.122823	0.197374	1.03798	0.88442	1.2182
Gamma-CEHC	Weighted mode	36	-0.0308214	0.0533697	0.567294	-0.135426	0.0737832	0.969649	0.873344	1.07657
2-hydroxyglutarate	MR Egger	28	0.154465	0.0823861	0.0720839	-0.00701209	0.315941	1.16703	0.993012	1.37155
2-hydroxyglutarate	Weighted median	28	0.0227	0.0505391	0.653319	-0.0763567	0.121757	1.02296	0.926486	1.12948
2-hydroxyglutarate	Inverse variance weighted	28	-0.0111238	0.0351404	0.751583	-0.079999	0.0577514	0.988938	0.923117	1.05945
2-hydroxyglutarate	Simple mode	28	0.0638011	0.089176	0.480472	-0.110984	0.238586	1.06588	0.894953	1.26945
2-hydroxyglutarate	Weighted mode	28	0.0638011	0.0775231	0.417721	-0.0881442	0.215746	1.06588	0.915629	1.24079
N-acetyl-beta-alanine	MR Egger	27	-0.0120628	0.0254064	0.639054	-0.0618594	0.0377337	0.98801	0.940015	1.03845
N-acetyl-beta-alanine	Weighted median	27	-0.0136317	0.027029	0.614026	-0.0666086	0.0393452	0.986461	0.935561	1.04013
N-acetyl-beta-alanine	Inverse variance weighted	27	0.0020357	0.0202262	0.919831	-0.0376076	0.041679	1.00204	0.963091	1.04256
N-acetyl-beta-alanine	Simple mode	27	-0.0247354	0.0713026	0.731453	-0.164488	0.115018	0.975568	0.848328	1.12189
N-acetyl-beta-alanine	Weighted mode	27	-0.0157402	0.0241288	0.519909	-0.0630326	0.0315523	0.984383	0.938913	1.03206
Tridecenedioate (C13:1-DC)	MR Egger	23	0.142623	0.0837853	0.103467	-0.0215957	0.306843	1.1533	0.978636	1.35913
Tridecenedioate (C13:1-DC)	Weighted median	23	0.0671566	0.0594797	0.258869	-0.0494236	0.183737	1.06946	0.951778	1.2017
Tridecenedioate (C13:1-DC)	Inverse variance weighted	23	0.0389455	0.0436699	0.372492	-0.0466475	0.124539	1.03971	0.954424	1.13263
Tridecenedioate (C13:1-DC)	Simple mode	23	0.116494	0.119945	0.341994	-0.118599	0.351586	1.12355	0.888164	1.42132
Tridecenedioate (C13:1-DC)	Weighted mode	23	0.0880873	0.0835424	0.303142	-0.0756558	0.251831	1.09208	0.927135	1.28638
N-acetyl-3-methylhistidine	MR Egger	24	0.0472725	0.059394	0.434587	-0.0691398	0.163685	1.04841	0.933196	1.17784
N-acetyl-3-methylhistidine	Weighted median	24	-0.0223409	0.0423395	0.597735	-0.105326	0.0606445	0.977907	0.900031	1.06252
N-acetyl-3-methylhistidine	Inverse variance weighted	24	-0.0509852	0.0334762	0.127752	-0.116599	0.0146282	0.950293	0.889942	1.01474
N-acetyl-3-methylhistidine	Simple mode	24	-0.0850591	0.0963912	0.386671	-0.273986	0.103868	0.918458	0.760343	1.10945
N-acetyl-3-methylhistidine	Weighted mode	24	-0.0158276	0.0447646	0.726878	-0.103566	0.0719109	0.984297	0.901616	1.07456
2-hydroxyhippurate	MR Egger	19	-0.0797139	0.126925	0.538324	-0.328487	0.169059	0.923381	0.720013	1.18419
2-hydroxyhippurate	Weighted median	19	-0.0170377	0.0695248	0.806411	-0.153306	0.119231	0.983107	0.857867	1.12663
2-hydroxyhippurate	Inverse variance weighted	19	-0.0278537	0.0554463	0.615417	-0.136528	0.0808209	0.972531	0.872382	1.08418
2-hydroxyhippurate	Simple mode	19	0.00440063	0.129129	0.973189	-0.248693	0.257494	1.00441	0.779819	1.29368
2-hydroxyhippurate	Weighted mode	19	0.0158547	0.11506	0.891932	-0.209662	0.241372	1.01598	0.810858	1.27299
4-cholesten-3-one	MR Egger	25	0.0487969	0.0761825	0.528161	-0.100521	0.198115	1.05001	0.904366	1.2191
4-cholesten-3-one	Weighted median	25	-0.0193054	0.048798	0.692386	-0.114949	0.0763387	0.98088	0.891411	1.07933
4-cholesten-3-one	Inverse variance weighted	25	-0.0149029	0.0374532	0.690698	-0.0883112	0.0585053	0.985208	0.915476	1.06025
4-cholesten-3-one	Simple mode	25	-0.104302	0.0975584	0.295648	-0.295517	0.0869122	0.900953	0.744147	1.0908
4-cholesten-3-one	Weighted mode	25	-0.0389761	0.0718353	0.592425	-0.179773	0.101821	0.961774	0.83546	1.10719
Androstenediol (3beta,17beta) monosulfate (2)	MR Egger	28	0.0928364	0.0781694	0.245715	-0.0603756	0.246048	1.09728	0.941411	1.27896
Androstenediol (3beta,17beta) monosulfate (2)	Weighted median	28	0.0226632	0.0575637	0.693798	-0.0901617	0.135488	1.02292	0.913783	1.1451
Androstenediol (3beta,17beta) monosulfate (2)	Inverse variance weighted	28	-0.0278417	0.0374046	0.456672	-0.101155	0.0454713	0.972542	0.903793	1.04652
Androstenediol (3beta,17beta) monosulfate (2)	Simple mode	28	0.0482058	0.108581	0.660607	-0.164612	0.261024	1.04939	0.848223	1.29826
Androstenediol (3beta,17beta) monosulfate (2)	Weighted mode	28	0.0395442	0.0617966	0.527625	-0.0815771	0.160665	1.04034	0.921662	1.17429
Androstenediol (3beta,17beta) monosulfate (1)	MR Egger	32	0.0599473	0.0627666	0.347169	-0.0630752	0.18297	1.06178	0.938873	1.20078
Androstenediol (3beta,17beta) monosulfate (1)	Weighted median	32	0.0201356	0.0534538	0.706402	-0.0846338	0.124905	1.02034	0.918849	1.13304
Androstenediol (3beta,17beta) monosulfate (1)	Inverse variance weighted	32	0.0140638	0.0356556	0.693259	-0.055821	0.0839487	1.01416	0.945708	1.08757
Androstenediol (3beta,17beta) monosulfate (1)	Simple mode	32	0.0422653	0.0941631	0.656661	-0.142294	0.226825	1.04317	0.867366	1.25461
Androstenediol (3beta,17beta) monosulfate (1)	Weighted mode	32	0.0252765	0.0589627	0.671116	-0.0902905	0.140843	1.0256	0.913666	1.15124
Pregnenolone sulfate	MR Egger	35	0.00428869	0.0740567	0.954169	-0.140862	0.14944	1.0043	0.868609	1.16118
Pregnenolone sulfate	Weighted median	35	0.0305037	0.0486706	0.530832	-0.0648907	0.125898	1.03097	0.93717	1.13417
Pregnenolone sulfate	Inverse variance weighted	35	0.0195409	0.0331302	0.555311	-0.0453944	0.0844761	1.01973	0.955621	1.08815
Pregnenolone sulfate	Simple mode	35	0.0351069	0.0857056	0.684652	-0.132876	0.20309	1.03573	0.875574	1.22518
Pregnenolone sulfate	Weighted mode	35	0.0194924	0.0589868	0.743085	-0.0961218	0.135106	1.01968	0.908353	1.14466
S-methylmethionine	MR Egger	20	0.157576	0.137286	0.26608	-0.111504	0.426656	1.17067	0.894488	1.53213
S-methylmethionine	Weighted median	20	0.00664456	0.0627378	0.915654	-0.116322	0.129611	1.00667	0.890189	1.13839
S-methylmethionine	Inverse variance weighted	20	-0.0198396	0.0454605	0.662537	-0.108942	0.0692631	0.980356	0.896782	1.07172
S-methylmethionine	Simple mode	20	0.0772873	0.116163	0.513834	-0.150393	0.304967	1.08035	0.86037	1.35658
S-methylmethionine	Weighted mode	20	0.0694181	0.114259	0.550679	-0.15453	0.293366	1.07188	0.856818	1.34093
13-HODE + 9-HODE	MR Egger	20	-0.134975	0.102211	0.203194	-0.335308	0.0653578	0.873738	0.715118	1.06754
13-HODE + 9-HODE	Weighted median	20	-0.0845257	0.0663497	0.202684	-0.214571	0.0455197	0.918948	0.806887	1.04657
13-HODE + 9-HODE	Inverse variance weighted	20	-0.0799538	0.0487288	0.100841	-0.175462	0.0155546	0.923159	0.839069	1.01568
13-HODE + 9-HODE	Simple mode	20	-0.0784312	0.106575	0.470763	-0.287317	0.130455	0.924566	0.750274	1.13935
13-HODE + 9-HODE	Weighted mode	20	-0.0999748	0.10011	0.330514	-0.29619	0.0962408	0.90486	0.743646	1.10102
Palmitoyl sphingomyelin (d18:1/16:0)	MR Egger	32	-0.0119775	0.092002	0.897287	-0.192301	0.168346	0.988094	0.825058	1.18335
Palmitoyl sphingomyelin (d18:1/16:0)	Weighted median	32	-0.0330462	0.0558693	0.554192	-0.14255	0.0764577	0.967494	0.867144	1.07946
Palmitoyl sphingomyelin (d18:1/16:0)	Inverse variance weighted	32	0.0251598	0.0377163	0.504722	-0.0487643	0.0990838	1.02548	0.952406	1.10416
Palmitoyl sphingomyelin (d18:1/16:0)	Simple mode	32	-0.0244505	0.107809	0.822073	-0.235757	0.186855	0.975846	0.789973	1.20545
Palmitoyl sphingomyelin (d18:1/16:0)	Weighted mode	32	-0.0660597	0.0884303	0.460677	-0.239383	0.107264	0.936075	0.787113	1.11323
Indole-3-carboxylate	MR Egger	15	0.094655	0.0573345	0.122691	-0.0177206	0.207031	1.09928	0.982435	1.23002
Indole-3-carboxylate	Weighted median	15	-0.010827	0.048867	0.824655	-0.106606	0.0849523	0.989231	0.898879	1.08867
Indole-3-carboxylate	Inverse variance weighted	15	-0.0205458	0.0342099	0.548119	-0.0875972	0.0465056	0.979664	0.91613	1.0476
Indole-3-carboxylate	Simple mode	15	-0.148998	0.0984306	0.152338	-0.341922	0.043926	0.861571	0.710404	1.04491
Indole-3-carboxylate	Weighted mode	15	0.0852503	0.0573971	0.159638	-0.0272479	0.197749	1.08899	0.97312	1.21866
Sphingomyelin (d18:1/18:1, d18:2/18:0)	MR Egger	34	-0.0921013	0.0826315	0.273322	-0.254059	0.0698564	0.912013	0.775646	1.07235
Sphingomyelin (d18:1/18:1, d18:2/18:0)	Weighted median	34	-0.086514	0.0548367	0.114642	-0.193994	0.020966	0.917123	0.823663	1.02119
Sphingomyelin (d18:1/18:1, d18:2/18:0)	Inverse variance weighted	34	-0.0630968	0.038206	0.0986388	-0.137981	0.011787	0.938853	0.871116	1.01186
Sphingomyelin (d18:1/18:1, d18:2/18:0)	Simple mode	34	-0.0830363	0.0933414	0.380122	-0.265986	0.0999129	0.920318	0.76645	1.10507
Sphingomyelin (d18:1/18:1, d18:2/18:0)	Weighted mode	34	-0.0830363	0.0614633	0.18589	-0.203504	0.0374318	0.920318	0.815867	1.03814
Ergothioneine	MR Egger	24	0.00805492	0.015625	0.611336	-0.0225701	0.0386799	1.00809	0.977683	1.03944
Ergothioneine	Weighted median	24	0.00450755	0.0153215	0.768608	-0.0255227	0.0345378	1.00452	0.9748	1.03514
Ergothioneine	Inverse variance weighted	24	0.00153207	0.0139136	0.91232	-0.0257386	0.0288028	1.00153	0.97459	1.02922
Ergothioneine	Simple mode	24	-0.0213439	0.0713246	0.767437	-0.16114	0.118452	0.978882	0.851173	1.12575
Ergothioneine	Weighted mode	24	0.00349346	0.0140735	0.80616	-0.0240906	0.0310775	1.0035	0.976197	1.03157
Cis-4-decenoylcarnitine (C10:1)	MR Egger	27	0.0111008	0.0484696	0.820712	-0.0838996	0.106101	1.01116	0.919524	1.11193
Cis-4-decenoylcarnitine (C10:1)	Weighted median	27	-0.00363202	0.0382126	0.924277	-0.0785287	0.0712647	0.996375	0.924475	1.07387
Cis-4-decenoylcarnitine (C10:1)	Inverse variance weighted	27	0.0235522	0.0269905	0.382877	-0.0293493	0.0764536	1.02383	0.971077	1.07945
Cis-4-decenoylcarnitine (C10:1)	Simple mode	27	0.0271438	0.0760807	0.724139	-0.121974	0.176262	1.02752	0.885171	1.19275
Cis-4-decenoylcarnitine (C10:1)	Weighted mode	27	-0.0067141	0.0332219	0.841412	-0.071829	0.0584007	0.993308	0.93069	1.06014
5-(galactosylhydroxy)-L-lysine	MR Egger	13	0.0358038	0.0892785	0.696075	-0.139182	0.21079	1.03645	0.87007	1.23465
5-(galactosylhydroxy)-L-lysine	Weighted median	13	0.0531469	0.0602362	0.377611	-0.0649161	0.17121	1.05458	0.937146	1.18674
5-(galactosylhydroxy)-L-lysine	Inverse variance weighted	13	0.00601068	0.0455964	0.895124	-0.0833583	0.0953796	1.00603	0.920021	1.10008
5-(galactosylhydroxy)-L-lysine	Simple mode	13	0.0667446	0.0931719	0.487477	-0.115872	0.249362	1.06902	0.890589	1.28321
5-(galactosylhydroxy)-L-lysine	Weighted mode	13	0.0667446	0.0822797	0.433051	-0.0945235	0.228013	1.06902	0.909806	1.2561
2s,3R-dihydroxybutyrate	MR Egger	24	0.0818526	0.0820312	0.329215	-0.0789286	0.242634	1.0853	0.924106	1.2746
2s,3R-dihydroxybutyrate	Weighted median	24	-0.0454229	0.0582936	0.435857	-0.159678	0.0688326	0.955593	0.852418	1.07126
2s,3R-dihydroxybutyrate	Inverse variance weighted	24	0.00362838	0.0473944	0.938976	-0.0892647	0.0965215	1.00363	0.914603	1.10133
2s,3R-dihydroxybutyrate	Simple mode	24	-0.0411981	0.10171	0.689181	-0.24055	0.158154	0.959639	0.786196	1.17135
2s,3R-dihydroxybutyrate	Weighted mode	24	-0.0152302	0.0743397	0.839474	-0.160936	0.130476	0.984885	0.851347	1.13937
Cysteinylglycine disulfide	MR Egger	18	-0.0745566	0.0678588	0.288157	-0.20756	0.0584468	0.928155	0.812565	1.06019
Cysteinylglycine disulfide	Weighted median	18	-0.022535	0.0450469	0.616894	-0.110827	0.0657568	0.977717	0.895094	1.06797
Cysteinylglycine disulfide	Inverse variance weighted	18	-0.00749216	0.0377073	0.842503	-0.0813985	0.0664142	0.992536	0.921826	1.06867
Cysteinylglycine disulfide	Simple mode	18	-0.00480814	0.0892203	0.957651	-0.17968	0.170064	0.995203	0.835538	1.18538
Cysteinylglycine disulfide	Weighted mode	18	-0.0191007	0.0445107	0.67322	-0.106342	0.0681402	0.981081	0.899117	1.07052
2,3-dihydroxyisovalerate	MR Egger	24	-0.00470602	0.0642399	0.942264	-0.130616	0.121204	0.995305	0.877555	1.12886
2,3-dihydroxyisovalerate	Weighted median	24	-0.0209451	0.0494722	0.672025	-0.117911	0.0760205	0.979273	0.888775	1.07898
2,3-dihydroxyisovalerate	Inverse variance weighted	24	-0.0300715	0.0358248	0.401242	-0.100288	0.0401451	0.970376	0.904577	1.04096
2,3-dihydroxyisovalerate	Simple mode	24	-0.0236171	0.0829173	0.778326	-0.186135	0.138901	0.97666	0.830162	1.14901
2,3-dihydroxyisovalerate	Weighted mode	24	-0.0119641	0.0552049	0.830336	-0.120166	0.0962375	0.988107	0.886773	1.10102
Alpha-ketoglutaramate	MR Egger	20	-0.00865182	0.069427	0.902207	-0.144729	0.127425	0.991385	0.865257	1.1359
Alpha-ketoglutaramate	Weighted median	20	-0.0236381	0.0505722	0.640205	-0.12276	0.0754835	0.976639	0.884476	1.07841
Alpha-ketoglutaramate	Inverse variance weighted	20	-0.00514165	0.0377178	0.891569	-0.0790685	0.0687852	0.994872	0.923977	1.07121
Alpha-ketoglutaramate	Simple mode	20	-3.25192e-05	0.0762537	0.999664	-0.14949	0.149425	0.999967	0.861147	1.16117
Alpha-ketoglutaramate	Weighted mode	20	-0.0333894	0.0503316	0.515051	-0.132039	0.0652605	0.967162	0.876307	1.06744
3-methylglutaconate	MR Egger	21	0.0142636	0.047526	0.767343	-0.0788874	0.107415	1.01437	0.924144	1.1134
3-methylglutaconate	Weighted median	21	0.0343348	0.0346063	0.321122	-0.0334936	0.102163	1.03493	0.967061	1.10756
3-methylglutaconate	Inverse variance weighted	21	0.0302732	0.0278532	0.277087	-0.024319	0.0848655	1.03074	0.975974	1.08857
3-methylglutaconate	Simple mode	21	0.0113578	0.0764963	0.883455	-0.138575	0.161291	1.01142	0.870598	1.17503
3-methylglutaconate	Weighted mode	21	0.0319062	0.0329868	0.344976	-0.032748	0.0965604	1.03242	0.967782	1.10138
(16 or 17)-methylstearate (a19:0 or i19:0)	MR Egger	20	0.051987	0.035515	0.160493	-0.0176225	0.121597	1.05336	0.982532	1.1293
(16 or 17)-methylstearate (a19:0 or i19:0)	Weighted median	20	0.0510073	0.0380481	0.18005	-0.023567	0.125582	1.05233	0.976709	1.13381
(16 or 17)-methylstearate (a19:0 or i19:0)	Inverse variance weighted	20	0.0437772	0.0277662	0.114879	-0.0106445	0.0981989	1.04475	0.989412	1.10318
(16 or 17)-methylstearate (a19:0 or i19:0)	Simple mode	20	0.0666802	0.0920017	0.477423	-0.113643	0.247003	1.06895	0.892577	1.28018
(16 or 17)-methylstearate (a19:0 or i19:0)	Weighted mode	20	0.0527678	0.0339675	0.136807	-0.0138085	0.119344	1.05418	0.986286	1.12676
Cinnamoylglycine	MR Egger	33	0.00245328	0.0539874	0.964047	-0.103362	0.108269	1.00246	0.9018	1.11435
Cinnamoylglycine	Weighted median	33	-0.0644964	0.0465755	0.166122	-0.155784	0.0267916	0.937539	0.855744	1.02715
Cinnamoylglycine	Inverse variance weighted	33	-0.0272844	0.0308389	0.376297	-0.0877285	0.0331598	0.973084	0.916009	1.03372
Cinnamoylglycine	Simple mode	33	-0.0459306	0.0798866	0.569348	-0.202508	0.110647	0.955108	0.81668	1.117
Cinnamoylglycine	Weighted mode	33	-0.0459306	0.0465838	0.33154	-0.137235	0.0453736	0.955108	0.871766	1.04642
2R,3R-dihydroxybutyrate	MR Egger	29	-0.00943815	0.0642712	0.884342	-0.13541	0.116533	0.990606	0.873358	1.12359
2R,3R-dihydroxybutyrate	Weighted median	29	-0.0211294	0.0496456	0.670395	-0.118435	0.0761759	0.979092	0.88831	1.07915
2R,3R-dihydroxybutyrate	Inverse variance weighted	29	-0.00264355	0.0305795	0.93111	-0.0625794	0.0572923	0.99736	0.939338	1.05897
2R,3R-dihydroxybutyrate	Simple mode	29	-0.0739485	0.0812316	0.370413	-0.233162	0.0852654	0.92872	0.792025	1.08901
2R,3R-dihydroxybutyrate	Weighted mode	29	-0.0390682	0.0529468	0.466729	-0.142844	0.0647075	0.961685	0.866889	1.06685
4-hydroxyglutamate	MR Egger	26	-0.0285235	0.0783656	0.71906	-0.18212	0.125073	0.971879	0.833501	1.13323
4-hydroxyglutamate	Weighted median	26	0.0300901	0.0547534	0.582623	-0.0772265	0.137407	1.03055	0.92568	1.14729
4-hydroxyglutamate	Inverse variance weighted	26	0.0492087	0.037194	0.185826	-0.0236916	0.122109	1.05044	0.976587	1.12988
4-hydroxyglutamate	Simple mode	26	-0.00737839	0.0986554	0.940977	-0.200743	0.185986	0.992649	0.818123	1.20441
4-hydroxyglutamate	Weighted mode	26	0.00522093	0.0814191	0.949381	-0.154361	0.164802	1.00523	0.856963	1.17916
S-methylcysteine	MR Egger	22	0.0170057	0.06856	0.806631	-0.117372	0.151383	1.01715	0.889255	1.16344
S-methylcysteine	Weighted median	22	0.106709	0.0482862	0.0271097	0.0120684	0.20135	1.11261	1.01214	1.22305
S-methylcysteine	Inverse variance weighted	22	0.0365944	0.0349725	0.295388	-0.0319518	0.105141	1.03727	0.968553	1.11087
S-methylcysteine	Simple mode	22	0.0434599	0.0999476	0.668123	-0.152437	0.239357	1.04442	0.858613	1.27043
S-methylcysteine	Weighted mode	22	0.0900301	0.0584374	0.138343	-0.0245072	0.204567	1.09421	0.975791	1.22699
Isoursodeoxycholate	MR Egger	19	-0.108976	0.0793315	0.187386	-0.264466	0.0465136	0.896752	0.767616	1.04761
Isoursodeoxycholate	Weighted median	19	-0.0439832	0.0612463	0.472673	-0.164026	0.0760596	0.95697	0.84872	1.07903
Isoursodeoxycholate	Inverse variance weighted	19	-0.0377138	0.0424377	0.374171	-0.120892	0.045464	0.962988	0.88613	1.04651
Isoursodeoxycholate	Simple mode	19	-0.0225089	0.108001	0.837246	-0.23419	0.189172	0.977743	0.791211	1.20825
Isoursodeoxycholate	Weighted mode	19	-0.0489139	0.0924456	0.603193	-0.230107	0.132279	0.952263	0.794448	1.14143
Cis-4-decenoate (10:1n6)	MR Egger	21	0.0230531	0.0474677	0.632762	-0.0699835	0.11609	1.02332	0.932409	1.1231
Cis-4-decenoate (10:1n6)	Weighted median	21	0.0558062	0.0376491	0.138267	-0.0179859	0.129598	1.05739	0.982175	1.13837
Cis-4-decenoate (10:1n6)	Inverse variance weighted	21	-0.00880444	0.0287585	0.75949	-0.0651711	0.0475622	0.991234	0.936907	1.04871
Cis-4-decenoate (10:1n6)	Simple mode	21	0.0317912	0.0758235	0.679481	-0.116823	0.180405	1.0323	0.889743	1.1977
Cis-4-decenoate (10:1n6)	Weighted mode	21	0.0317912	0.0312487	0.321132	-0.0294562	0.0930386	1.0323	0.970973	1.0975
4-oxo-retinoic acid	MR Egger	15	0.151051	0.109588	0.191354	-0.0637418	0.365844	1.16306	0.938247	1.44173
4-oxo-retinoic acid	Weighted median	15	0.0820709	0.0688548	0.233284	-0.0528845	0.217026	1.08553	0.94849	1.24238
4-oxo-retinoic acid	Inverse variance weighted	15	0.0132474	0.0529106	0.802299	-0.0904574	0.116952	1.01334	0.913513	1.12407
4-oxo-retinoic acid	Simple mode	15	0.089548	0.103268	0.400481	-0.112857	0.291953	1.09368	0.893279	1.33904
4-oxo-retinoic acid	Weighted mode	15	0.0873513	0.0873322	0.33418	-0.0838198	0.258523	1.09128	0.919597	1.29502
1-lignoceroyl-GPC (24:0)	MR Egger	16	-0.0769155	0.110145	0.496419	-0.2928	0.138969	0.925968	0.746172	1.14909
1-lignoceroyl-GPC (24:0)	Weighted median	16	-0.0850101	0.0701202	0.225379	-0.222446	0.0524255	0.918503	0.800558	1.05382
1-lignoceroyl-GPC (24:0)	Inverse variance weighted	16	-0.0822072	0.046438	0.0766845	-0.173226	0.00881133	0.921081	0.840948	1.00885
1-lignoceroyl-GPC (24:0)	Simple mode	16	-0.0491633	0.120122	0.68812	-0.284603	0.186276	0.952026	0.752313	1.20475
1-lignoceroyl-GPC (24:0)	Weighted mode	16	-0.110021	0.0935319	0.257808	-0.293344	0.0733013	0.895815	0.745766	1.07605
Sulfate	MR Egger	29	0.016046	0.091569	0.862204	-0.163429	0.195521	1.01618	0.849227	1.21594
Sulfate	Weighted median	29	-0.00527429	0.0514129	0.918291	-0.106044	0.0954951	0.99474	0.899385	1.1002
Sulfate	Inverse variance weighted	29	-0.00246686	0.0366722	0.946368	-0.0743444	0.0694106	0.997536	0.928352	1.07188
Sulfate	Simple mode	29	0.0200895	0.10799	0.853761	-0.19157	0.231749	1.02029	0.825662	1.2608
Sulfate	Weighted mode	29	0.0100114	0.101339	0.922008	-0.188613	0.208636	1.01006	0.828107	1.232
4-hydroxy-2-oxoglutaric acid	MR Egger	28	0.0546179	0.0834824	0.5187	-0.109008	0.218243	1.05614	0.896724	1.24389
4-hydroxy-2-oxoglutaric acid	Weighted median	28	0.0545534	0.0577792	0.345083	-0.0586939	0.167801	1.05607	0.942995	1.1827
4-hydroxy-2-oxoglutaric acid	Inverse variance weighted	28	0.0645598	0.0405512	0.111372	-0.0149206	0.14404	1.06669	0.98519	1.15493
4-hydroxy-2-oxoglutaric acid	Simple mode	28	0.167756	0.105819	0.124539	-0.0396489	0.37516	1.18265	0.961127	1.45522
4-hydroxy-2-oxoglutaric acid	Weighted mode	28	0.0670903	0.102148	0.516873	-0.13312	0.267301	1.06939	0.87536	1.30643
Glycoursodeoxycholate	MR Egger	26	0.175135	0.0745372	0.0273544	0.0290416	0.321227	1.19141	1.02947	1.37882
Glycoursodeoxycholate	Weighted median	26	0.025868	0.0554896	0.641089	-0.0828917	0.134628	1.02621	0.920451	1.14411
Glycoursodeoxycholate	Inverse variance weighted	26	0.0276972	0.0444872	0.533556	-0.0594978	0.114892	1.02808	0.942238	1.12175
Glycoursodeoxycholate	Simple mode	26	0.000150336	0.100339	0.998816	-0.196514	0.196814	1.00015	0.82159	1.21752
Glycoursodeoxycholate	Weighted mode	26	0.0265344	0.0797888	0.742241	-0.129852	0.18292	1.02689	0.878226	1.20072
1-(1-enyl-palmitoyl)-GPC (p-16:0)	MR Egger	26	-0.0319271	0.102692	0.75856	-0.233203	0.169349	0.968577	0.791993	1.18453
1-(1-enyl-palmitoyl)-GPC (p-16:0)	Weighted median	26	-0.0621486	0.0550157	0.258623	-0.169979	0.0456822	0.939743	0.843682	1.04674
1-(1-enyl-palmitoyl)-GPC (p-16:0)	Inverse variance weighted	26	-0.0642737	0.0393042	0.101988	-0.14131	0.0127625	0.937748	0.86822	1.01284
1-(1-enyl-palmitoyl)-GPC (p-16:0)	Simple mode	26	-0.105899	0.0944794	0.272996	-0.291078	0.0792807	0.899516	0.747457	1.08251
1-(1-enyl-palmitoyl)-GPC (p-16:0)	Weighted mode	26	-0.0683057	0.0737779	0.363387	-0.21291	0.076299	0.933975	0.808229	1.07929
Argininate	MR Egger	27	0.0290375	0.0921596	0.755317	-0.151595	0.20967	1.02946	0.859336	1.23327
Argininate	Weighted median	27	0.0952869	0.0519444	0.0665946	-0.00652419	0.197098	1.09997	0.993497	1.21786
Argininate	Inverse variance weighted	27	0.0273161	0.0406102	0.501176	-0.0522799	0.106912	1.02769	0.949063	1.11284
Argininate	Simple mode	27	0.108624	0.0858934	0.217221	-0.0597273	0.276975	1.11474	0.942021	1.31913
Argininate	Weighted mode	27	0.102698	0.0658555	0.130983	-0.0263792	0.231774	1.10816	0.973966	1.26084
1-methyl-5-imidazoleacetate	MR Egger	28	-0.0451424	0.117822	0.70473	-0.276074	0.185789	0.955861	0.758757	1.20417
1-methyl-5-imidazoleacetate	Weighted median	28	0.132898	0.0615792	0.0309155	0.0122024	0.253593	1.14213	1.01228	1.28865
1-methyl-5-imidazoleacetate	Inverse variance weighted	28	0.0617161	0.0500186	0.217254	-0.0363204	0.159753	1.06366	0.964331	1.17322
1-methyl-5-imidazoleacetate	Simple mode	28	0.237637	0.135079	0.0898654	-0.0271181	0.502392	1.26825	0.973246	1.65267
1-methyl-5-imidazoleacetate	Weighted mode	28	0.200855	0.137471	0.155537	-0.0685883	0.470299	1.22245	0.933711	1.60047
Hydantoin-5-propionate	MR Egger	18	0.0289109	0.0778995	0.715408	-0.123772	0.181594	1.02933	0.883581	1.19913
Hydantoin-5-propionate	Weighted median	18	-0.102812	0.0536166	0.0551686	-0.207901	0.00227626	0.902296	0.812287	1.00228
Hydantoin-5-propionate	Inverse variance weighted	18	-0.0899889	0.0375386	0.0165193	-0.163565	-0.0164132	0.913941	0.849112	0.983721
Hydantoin-5-propionate	Simple mode	18	-0.104821	0.0827728	0.222459	-0.267055	0.0574138	0.900486	0.765631	1.05909
Hydantoin-5-propionate	Weighted mode	18	-0.0996687	0.0640283	0.137977	-0.225164	0.0258267	0.905137	0.798385	1.02616
2-oxoarginine	MR Egger	21	0.0754186	0.14052	0.597696	-0.2	0.350837	1.07834	0.818731	1.42026
2-oxoarginine	Weighted median	21	0.0121934	0.0661403	0.853733	-0.117441	0.141828	1.01227	0.889193	1.15238
2-oxoarginine	Inverse variance weighted	21	-0.0247454	0.0446934	0.579804	-0.112345	0.0628537	0.975558	0.893736	1.06487
2-oxoarginine	Simple mode	21	0.0386329	0.12379	0.758206	-0.203995	0.28126	1.03939	0.815467	1.3248
2-oxoarginine	Weighted mode	21	0.0637151	0.122092	0.607498	-0.175585	0.303015	1.06579	0.838966	1.35393
Pantoate	MR Egger	27	0.00990023	0.0805102	0.903115	-0.1479	0.1677	1.00995	0.862518	1.18258
Pantoate	Weighted median	27	-0.0191623	0.0559079	0.731788	-0.128742	0.0904171	0.98102	0.879201	1.09463
Pantoate	Inverse variance weighted	27	-0.0495475	0.0387397	0.200903	-0.125477	0.0263823	0.95166	0.882076	1.02673
Pantoate	Simple mode	27	0.0263724	0.106679	0.806685	-0.182718	0.235463	1.02672	0.833003	1.26549
Pantoate	Weighted mode	27	-0.0937927	0.101586	0.36435	-0.292902	0.105316	0.910471	0.746096	1.11106
Formiminoglutamate	MR Egger	24	0.0349932	0.0675677	0.609698	-0.0974394	0.167426	1.03561	0.907157	1.18226
Formiminoglutamate	Weighted median	24	0.0280056	0.0603942	0.642853	-0.090367	0.146378	1.0284	0.913596	1.15763
Formiminoglutamate	Inverse variance weighted	24	0.030021	0.0381977	0.431905	-0.0448465	0.104888	1.03048	0.956144	1.11059
Formiminoglutamate	Simple mode	24	0.0114455	0.0984715	0.908478	-0.181559	0.20445	1.01151	0.833969	1.22685
Formiminoglutamate	Weighted mode	24	0.0305846	0.0720366	0.675096	-0.110607	0.171776	1.03106	0.89529	1.18741
1-(1-enyl-palmitoyl)-GPE (p-16:0)	MR Egger	23	0.0582637	0.122654	0.639671	-0.182137	0.298665	1.05999	0.833487	1.34806
1-(1-enyl-palmitoyl)-GPE (p-16:0)	Weighted median	23	-0.0502961	0.0651073	0.439812	-0.177906	0.0773143	0.950948	0.837021	1.08038
1-(1-enyl-palmitoyl)-GPE (p-16:0)	Inverse variance weighted	23	-0.0525838	0.0531535	0.322525	-0.156765	0.051597	0.948775	0.854905	1.05295
1-(1-enyl-palmitoyl)-GPE (p-16:0)	Simple mode	23	-0.195829	0.126976	0.137276	-0.444703	0.0530449	0.822153	0.641015	1.05448
1-(1-enyl-palmitoyl)-GPE (p-16:0)	Weighted mode	23	-0.0507447	0.104225	0.631161	-0.255025	0.153536	0.950521	0.774897	1.16595
S-methylcysteine sulfoxide	MR Egger	21	-0.0550721	0.0837446	0.518671	-0.219211	0.109067	0.946417	0.803152	1.11524
S-methylcysteine sulfoxide	Weighted median	21	-0.0567556	0.057181	0.320924	-0.16883	0.0553191	0.944825	0.844652	1.05688
S-methylcysteine sulfoxide	Inverse variance weighted	21	-0.0515424	0.042419	0.224337	-0.134684	0.0315989	0.949763	0.873992	1.0321
S-methylcysteine sulfoxide	Simple mode	21	-0.0812936	0.101912	0.434424	-0.281042	0.118454	0.921923	0.754997	1.12576
S-methylcysteine sulfoxide	Weighted mode	21	-0.102406	0.0857618	0.24642	-0.270499	0.0656873	0.902663	0.762999	1.06789
2-o-methylascorbic acid	MR Egger	26	-0.00322524	0.105731	0.975917	-0.210458	0.204007	0.99678	0.810213	1.22631
2-o-methylascorbic acid	Weighted median	26	-0.0275963	0.0545781	0.613117	-0.134569	0.0793768	0.972781	0.874092	1.08261
2-o-methylascorbic acid	Inverse variance weighted	26	-0.0244147	0.0407155	0.548745	-0.104217	0.0553876	0.975881	0.90103	1.05695
2-o-methylascorbic acid	Simple mode	26	-0.0333133	0.0981302	0.737083	-0.225648	0.159022	0.967236	0.797999	1.17236
2-o-methylascorbic acid	Weighted mode	26	-0.0290121	0.0803581	0.721107	-0.186514	0.12849	0.971405	0.829847	1.13711
Eicosanedioate (C20-DC)	MR Egger	14	-0.0441985	0.102765	0.674751	-0.245618	0.157221	0.956764	0.782221	1.17025
Eicosanedioate (C20-DC)	Weighted median	14	-0.0317222	0.0602181	0.598341	-0.14975	0.0863053	0.968776	0.860924	1.09014
Eicosanedioate (C20-DC)	Inverse variance weighted	14	-0.0254514	0.0526546	0.628837	-0.128654	0.0777517	0.97487	0.879278	1.08085
Eicosanedioate (C20-DC)	Simple mode	14	-0.0162988	0.0970297	0.869186	-0.206477	0.173879	0.983833	0.813445	1.18991
Eicosanedioate (C20-DC)	Weighted mode	14	-0.0111577	0.0705383	0.876746	-0.149413	0.127097	0.988904	0.861214	1.13553
1-(1-enyl-stearoyl)-GPE (p-18:0)	MR Egger	24	-0.0306882	0.0746941	0.685156	-0.177089	0.115712	0.969778	0.837705	1.12267
1-(1-enyl-stearoyl)-GPE (p-18:0)	Weighted median	24	-0.0300629	0.056433	0.594228	-0.140672	0.0805457	0.970384	0.868775	1.08388
1-(1-enyl-stearoyl)-GPE (p-18:0)	Inverse variance weighted	24	0.0136233	0.041704	0.743921	-0.0681166	0.0953632	1.01372	0.934152	1.10006
1-(1-enyl-stearoyl)-GPE (p-18:0)	Simple mode	24	-0.0621309	0.0938261	0.514429	-0.24603	0.121768	0.93976	0.781899	1.12949
1-(1-enyl-stearoyl)-GPE (p-18:0)	Weighted mode	24	-0.0414369	0.051658	0.430682	-0.142687	0.0598126	0.95941	0.867026	1.06164
Beta-citrylglutamate	MR Egger	26	-0.0316203	0.046016	0.498569	-0.121812	0.0585711	0.968874	0.885315	1.06032
Beta-citrylglutamate	Weighted median	26	-0.0438907	0.0344922	0.203202	-0.111495	0.023714	0.957059	0.894496	1.024
Beta-citrylglutamate	Inverse variance weighted	26	-0.0154401	0.0263401	0.557754	-0.0670667	0.0361866	0.984679	0.935133	1.03685
Beta-citrylglutamate	Simple mode	26	-0.115691	0.101861	0.266823	-0.315339	0.0839566	0.89075	0.729541	1.08758
Beta-citrylglutamate	Weighted mode	26	-0.0535229	0.0354489	0.143615	-0.123003	0.0159569	0.947884	0.884261	1.01608
N-oleoyltaurine	MR Egger	21	-0.0470682	0.0812359	0.569126	-0.206291	0.112154	0.954022	0.813597	1.11869
N-oleoyltaurine	Weighted median	21	-0.066887	0.049589	0.177392	-0.164081	0.0303073	0.935301	0.848673	1.03077
N-oleoyltaurine	Inverse variance weighted	21	-0.0273334	0.0344821	0.427961	-0.0949183	0.0402514	0.973037	0.909447	1.04107
N-oleoyltaurine	Simple mode	21	-0.0534213	0.0797306	0.510506	-0.209693	0.102851	0.947981	0.810833	1.10833
N-oleoyltaurine	Weighted mode	21	-0.0677443	0.0597384	0.270198	-0.184832	0.049343	0.934499	0.831244	1.05058
Docosadioate (C22-DC)	MR Egger	25	-0.102309	0.0747473	0.184303	-0.248814	0.0441953	0.90275	0.779725	1.04519
Docosadioate (C22-DC)	Weighted median	25	-0.0361264	0.0527408	0.493356	-0.139498	0.0672455	0.964518	0.869794	1.06956
Docosadioate (C22-DC)	Inverse variance weighted	25	-0.0485988	0.041273	0.238997	-0.129494	0.0322962	0.952563	0.87854	1.03282
Docosadioate (C22-DC)	Simple mode	25	-0.0441405	0.118318	0.712373	-0.276044	0.187763	0.956819	0.75878	1.20655
Docosadioate (C22-DC)	Weighted mode	25	-0.0720079	0.0838349	0.398879	-0.236324	0.0923084	0.930524	0.789525	1.0967
Oleoyl-linoleoyl-glycerol (18:1/18:2) [2]	MR Egger	28	-0.049841	0.0726394	0.498697	-0.192214	0.0925322	0.951381	0.82513	1.09695
Oleoyl-linoleoyl-glycerol (18:1/18:2) [2]	Weighted median	28	0.0158416	0.044187	0.719961	-0.070765	0.102448	1.01597	0.931681	1.10788
Oleoyl-linoleoyl-glycerol (18:1/18:2) [2]	Inverse variance weighted	28	0.00687826	0.0315238	0.827279	-0.0549084	0.0686649	1.0069	0.946572	1.07108
Oleoyl-linoleoyl-glycerol (18:1/18:2) [2]	Simple mode	28	0.010421	0.0793399	0.896475	-0.145085	0.165927	1.01048	0.864949	1.18049
Oleoyl-linoleoyl-glycerol (18:1/18:2) [2]	Weighted mode	28	0.0169746	0.0587709	0.77492	-0.0982165	0.132166	1.01712	0.906453	1.1413
Imidazole propionate	MR Egger	24	0.040911	0.0867947	0.642029	-0.129207	0.211029	1.04176	0.878792	1.23495
Imidazole propionate	Weighted median	24	-0.0146799	0.0562418	0.794082	-0.124914	0.095554	0.985427	0.882573	1.10027
Imidazole propionate	Inverse variance weighted	24	0.0310732	0.0405615	0.44363	-0.0484272	0.110574	1.03156	0.952727	1.11692
Imidazole propionate	Simple mode	24	-0.0351317	0.0985549	0.724739	-0.228299	0.158036	0.965478	0.795886	1.17121
Imidazole propionate	Weighted mode	24	-0.008894	0.081536	0.914085	-0.168705	0.150917	0.991145	0.844758	1.1629
Carnitine C18:2	MR Egger	28	-0.0323553	0.0343961	0.355534	-0.0997716	0.0350611	0.968163	0.905044	1.03568
Carnitine C18:2	Weighted median	28	-0.0129559	0.0340518	0.703593	-0.0796974	0.0537857	0.987128	0.923396	1.05526
Carnitine C18:2	Inverse variance weighted	28	0.0225849	0.0258703	0.382659	-0.0281208	0.0732906	1.02284	0.972271	1.07604
Carnitine C18:2	Simple mode	28	0.144419	0.0714557	0.0532875	0.00436543	0.284472	1.15537	1.00437	1.32906
Carnitine C18:2	Weighted mode	28	0.000248691	0.0290381	0.99323	-0.0566659	0.0571633	1.00025	0.94491	1.05883
Pregnanediol-3-glucuronide	MR Egger	35	0.0893293	0.0687541	0.20286	-0.0454287	0.224087	1.09344	0.955588	1.25118
Pregnanediol-3-glucuronide	Weighted median	35	0.0262252	0.0437595	0.548971	-0.0595434	0.111994	1.02657	0.942195	1.11851
Pregnanediol-3-glucuronide	Inverse variance weighted	35	0.0365091	0.029955	0.22292	-0.0222026	0.0952208	1.03718	0.978042	1.0999
Pregnanediol-3-glucuronide	Simple mode	35	0.0326956	0.083885	0.69914	-0.131719	0.19711	1.03324	0.876587	1.21788
Pregnanediol-3-glucuronide	Weighted mode	35	0.0326956	0.0583362	0.578835	-0.0816434	0.147035	1.03324	0.921601	1.15839
Carboxyethyl-gaba	MR Egger	22	-0.0138474	0.0468466	0.77059	-0.105667	0.077972	0.986248	0.899724	1.08109
Carboxyethyl-gaba	Weighted median	22	0.0263669	0.0398778	0.508489	-0.0517936	0.104527	1.02672	0.949525	1.11019
Carboxyethyl-gaba	Inverse variance weighted	22	0.0266319	0.0318079	0.402439	-0.0357116	0.0889754	1.02699	0.964919	1.09305
Carboxyethyl-gaba	Simple mode	22	-0.0027738	0.0791714	0.972382	-0.15795	0.152402	0.99723	0.853893	1.16463
Carboxyethyl-gaba	Weighted mode	22	0.0280691	0.0369299	0.455664	-0.0443134	0.100452	1.02847	0.956654	1.10567
Alliin	MR Egger	19	0.0609491	0.0512662	0.250832	-0.0395327	0.161431	1.06284	0.961238	1.17519
Alliin	Weighted median	19	0.0176056	0.0414958	0.671366	-0.0637262	0.0989373	1.01776	0.938262	1.104
Alliin	Inverse variance weighted	19	0.0255078	0.0298264	0.392436	-0.032952	0.0839677	1.02584	0.967585	1.08759
Alliin	Simple mode	19	0.0406548	0.0740528	0.589753	-0.104489	0.185798	1.04149	0.900785	1.20418
Alliin	Weighted mode	19	0.020249	0.0408598	0.626192	-0.0598362	0.100334	1.02046	0.941919	1.10554
Trimethylamine n-oxide	MR Egger	15	-0.0145442	0.159937	0.928929	-0.328022	0.298933	0.985561	0.720347	1.34842
Trimethylamine n-oxide	Weighted median	15	-0.0228884	0.0761951	0.763878	-0.172231	0.126454	0.977372	0.841785	1.1348
Trimethylamine n-oxide	Inverse variance weighted	15	-0.109466	0.0615109	0.0751375	-0.230028	0.0110951	0.896312	0.794512	1.01116
Trimethylamine n-oxide	Simple mode	15	-0.0189263	0.103299	0.857254	-0.221393	0.18354	0.981252	0.801402	1.20146
Trimethylamine n-oxide	Weighted mode	15	-0.00547853	0.0927839	0.95375	-0.187335	0.176378	0.994536	0.829166	1.19289
Dihydroferulate	MR Egger	13	0.0290782	0.0949981	0.76525	-0.157118	0.215274	1.02951	0.854603	1.2402
Dihydroferulate	Weighted median	13	0.0153235	0.0732145	0.834217	-0.128177	0.158824	1.01544	0.879698	1.17213
Dihydroferulate	Inverse variance weighted	13	0.0230584	0.0564172	0.682751	-0.0875193	0.133636	1.02333	0.916201	1.14298
Dihydroferulate	Simple mode	13	0.0845787	0.106737	0.443511	-0.124627	0.293784	1.08826	0.882827	1.34149
Dihydroferulate	Weighted mode	13	0.0347062	0.0833068	0.684321	-0.128575	0.197987	1.03532	0.879348	1.21895
Prolylglycine	MR Egger	30	0.0327227	0.0753482	0.667409	-0.11496	0.180405	1.03326	0.891402	1.1977
Prolylglycine	Weighted median	30	-0.0235497	0.0471922	0.617768	-0.116046	0.068947	0.976725	0.890434	1.07138
Prolylglycine	Inverse variance weighted	30	-0.000998661	0.0344314	0.976861	-0.0684842	0.0664869	0.999002	0.933808	1.06875
Prolylglycine	Simple mode	30	-0.0373886	0.088449	0.675623	-0.210749	0.135972	0.963302	0.809978	1.14565
Prolylglycine	Weighted mode	30	-0.0373886	0.0815956	0.650211	-0.197316	0.122539	0.963302	0.820931	1.13036
N-palmitoylglycine	MR Egger	19	-0.0160519	0.0663059	0.811608	-0.146011	0.113908	0.984076	0.864148	1.12065
N-palmitoylglycine	Weighted median	19	-0.0423968	0.0452191	0.348457	-0.131026	0.0462325	0.958489	0.877195	1.04732
N-palmitoylglycine	Inverse variance weighted	19	-0.00964943	0.0347302	0.781135	-0.0777206	0.0584217	0.990397	0.925223	1.06016
N-palmitoylglycine	Simple mode	19	0.0543377	0.0893807	0.550824	-0.120848	0.229524	1.05584	0.886168	1.258
N-palmitoylglycine	Weighted mode	19	-0.0173435	0.0417673	0.682873	-0.0992075	0.0645205	0.982806	0.905555	1.06665
N-methyltaurine	MR Egger	30	-0.08015	0.0522583	0.136319	-0.182576	0.0222762	0.922978	0.833121	1.02253
N-methyltaurine	Weighted median	30	-0.057423	0.0403061	0.154252	-0.136423	0.021577	0.944195	0.872474	1.02181
N-methyltaurine	Inverse variance weighted	30	-0.0191153	0.0280244	0.49518	-0.0740432	0.0358126	0.981066	0.928632	1.03646
N-methyltaurine	Simple mode	30	-0.0021528	0.0800159	0.97872	-0.158984	0.154678	0.99785	0.85301	1.16728
N-methyltaurine	Weighted mode	30	-0.0448225	0.0536707	0.410466	-0.150017	0.060372	0.956167	0.860693	1.06223
Succinimide	MR Egger	21	-0.0265507	0.0369583	0.481255	-0.098989	0.0458876	0.973799	0.905753	1.04696
Succinimide	Weighted median	21	0.0261351	0.0331569	0.430565	-0.0388524	0.0911226	1.02648	0.961893	1.0954
Succinimide	Inverse variance weighted	21	0.00906242	0.0252188	0.719332	-0.0403664	0.0584913	1.0091	0.960437	1.06024
Succinimide	Simple mode	21	0.0452287	0.0511768	0.387319	-0.0550778	0.145535	1.04627	0.946412	1.15666
Succinimide	Weighted mode	21	0.0320387	0.0315851	0.322526	-0.0298682	0.0939455	1.03256	0.970573	1.0985
N-acetylcarnosine	MR Egger	28	-0.0204734	0.0325337	0.534644	-0.0842395	0.0432926	0.979735	0.919211	1.04424
N-acetylcarnosine	Weighted median	28	0.00430919	0.031163	0.89002	-0.0567703	0.0653887	1.00432	0.944811	1.06757
N-acetylcarnosine	Inverse variance weighted	28	0.0203049	0.0253919	0.423908	-0.0294632	0.0700729	1.02051	0.970967	1.07259
N-acetylcarnosine	Simple mode	28	0.118817	0.0809884	0.153905	-0.0399203	0.277554	1.12616	0.960866	1.3199
N-acetylcarnosine	Weighted mode	28	0.0026547	0.0272701	0.923169	-0.0507947	0.0561041	1.00266	0.950474	1.05771
Histidine betaine (hercynine)	MR Egger	15	0.045119	0.110987	0.690969	-0.172415	0.262653	1.04615	0.84163	1.30038
Histidine betaine (hercynine)	Weighted median	15	-0.0684936	0.0617612	0.267427	-0.189546	0.0525584	0.933799	0.827335	1.05396
Histidine betaine (hercynine)	Inverse variance weighted	15	-0.0351249	0.0460422	0.445533	-0.125368	0.0551179	0.965485	0.882173	1.05667
Histidine betaine (hercynine)	Simple mode	15	-0.107224	0.10327	0.316736	-0.309634	0.095185	0.898324	0.733716	1.09986
Histidine betaine (hercynine)	Weighted mode	15	-0.110882	0.09165	0.246372	-0.290516	0.0687519	0.895044	0.747878	1.07117
2-stearoyl-GPE (18:0)	MR Egger	32	0.0715993	0.0729652	0.334303	-0.0714126	0.214611	1.07422	0.931078	1.23938
2-stearoyl-GPE (18:0)	Weighted median	32	0.0127435	0.0452301	0.778138	-0.0759076	0.101395	1.01283	0.926902	1.10671
2-stearoyl-GPE (18:0)	Inverse variance weighted	32	0.0254564	0.0321891	0.429038	-0.0376343	0.088547	1.02578	0.963065	1.09259
2-stearoyl-GPE (18:0)	Simple mode	32	0.0097434	0.0730285	0.894724	-0.133392	0.152879	1.00979	0.875122	1.16518
2-stearoyl-GPE (18:0)	Weighted mode	32	0.0097434	0.0702576	0.890599	-0.127962	0.147448	1.00979	0.879887	1.15887
Margaroylcarnitine (C17)	MR Egger	26	-0.0218526	0.0792439	0.78509	-0.177171	0.133466	0.978384	0.837637	1.14278
Margaroylcarnitine (C17)	Weighted median	26	-0.00937126	0.057195	0.869851	-0.121473	0.102731	0.990673	0.885615	1.10819
Margaroylcarnitine (C17)	Inverse variance weighted	26	-0.00817008	0.0384423	0.831695	-0.083517	0.0671768	0.991863	0.919875	1.06948
Margaroylcarnitine (C17)	Simple mode	26	0.0682333	0.0980366	0.49285	-0.123918	0.260385	1.07062	0.883452	1.29743
Margaroylcarnitine (C17)	Weighted mode	26	-0.0815737	0.0994895	0.420009	-0.276573	0.113426	0.921665	0.758378	1.12011
(R)-3-hydroxybutyrylcarnitine	MR Egger	23	0.13979	0.108392	0.211189	-0.0726587	0.352238	1.15003	0.929918	1.42225
(R)-3-hydroxybutyrylcarnitine	Weighted median	23	0.102657	0.0631615	0.104097	-0.0211396	0.226453	1.10811	0.979082	1.25414
(R)-3-hydroxybutyrylcarnitine	Inverse variance weighted	23	0.0848058	0.0451874	0.0605515	-0.00376156	0.173373	1.08851	0.996246	1.18931
(R)-3-hydroxybutyrylcarnitine	Simple mode	23	0.129139	0.10235	0.220257	-0.0714675	0.329746	1.13785	0.931027	1.39061
(R)-3-hydroxybutyrylcarnitine	Weighted mode	23	0.120389	0.102798	0.254079	-0.0810957	0.321874	1.12794	0.922105	1.37971
Lanthionine	MR Egger	28	0.154874	0.125873	0.229563	-0.0918363	0.401584	1.16751	0.912254	1.49419
Lanthionine	Weighted median	28	0.0330988	0.061045	0.587678	-0.0865494	0.152747	1.03365	0.91709	1.16503
Lanthionine	Inverse variance weighted	28	0.0411996	0.0489275	0.399758	-0.0546984	0.137097	1.04206	0.946771	1.14694
Lanthionine	Simple mode	28	0.0689486	0.121019	0.573569	-0.168249	0.306146	1.07138	0.845144	1.35818
Lanthionine	Weighted mode	28	0.0255813	0.108277	0.815016	-0.186641	0.237804	1.02591	0.829741	1.26846
Mannonate	MR Egger	22	0.0351676	0.0219303	0.124477	-0.00781589	0.078151	1.03579	0.992215	1.08129
Mannonate	Weighted median	22	0.0264892	0.0228224	0.245777	-0.0182427	0.0712212	1.02684	0.981923	1.07382
Mannonate	Inverse variance weighted	22	0.0224504	0.0187214	0.230456	-0.0142435	0.0591444	1.0227	0.985857	1.06093
Mannonate	Simple mode	22	0.0164567	0.078523	0.836017	-0.137448	0.170362	1.01659	0.871579	1.18573
Mannonate	Weighted mode	22	0.0271843	0.0211526	0.212734	-0.0142749	0.0686434	1.02756	0.985827	1.07105
3b-hydroxy-5-cholenoic acid	MR Egger	29	-0.122224	0.0851669	0.162737	-0.289152	0.0447027	0.88495	0.748899	1.04572
3b-hydroxy-5-cholenoic acid	Weighted median	29	-0.0920953	0.0482079	0.0560846	-0.186583	0.00239217	0.912018	0.82979	1.0024
3b-hydroxy-5-cholenoic acid	Inverse variance weighted	29	-0.0662267	0.0357229	0.0637532	-0.136244	0.00379014	0.935919	0.87263	1.0038
3b-hydroxy-5-cholenoic acid	Simple mode	29	-0.0917326	0.0847821	0.288492	-0.257906	0.0744403	0.912349	0.772668	1.07728
3b-hydroxy-5-cholenoic acid	Weighted mode	29	-0.10053	0.0785127	0.2109	-0.254415	0.0533549	0.904358	0.77537	1.0548
2-hydroxydecanoate	MR Egger	19	0.0709104	0.0985541	0.481603	-0.122256	0.264076	1.07349	0.884922	1.30223
2-hydroxydecanoate	Weighted median	19	-0.00346802	0.0627544	0.955929	-0.126467	0.119531	0.996538	0.881203	1.12697
2-hydroxydecanoate	Inverse variance weighted	19	-0.0538824	0.0479122	0.260756	-0.14779	0.0400255	0.947544	0.862612	1.04084
2-hydroxydecanoate	Simple mode	19	-0.0533546	0.119308	0.660064	-0.287198	0.180488	0.948044	0.750363	1.1978
2-hydroxydecanoate	Weighted mode	19	0.0247777	0.0834583	0.769951	-0.138801	0.188356	1.02509	0.870402	1.20726
Glycohyocholate	MR Egger	17	0.0105772	0.114416	0.927568	-0.213678	0.234832	1.01063	0.807608	1.2647
Glycohyocholate	Weighted median	17	-0.0395684	0.0639502	0.53609	-0.164911	0.085774	0.961204	0.847969	1.08956
Glycohyocholate	Inverse variance weighted	17	-0.0496437	0.0500367	0.321127	-0.147716	0.0484283	0.951568	0.862676	1.04962
Glycohyocholate	Simple mode	17	-0.0898164	0.135845	0.517913	-0.356073	0.17644	0.914099	0.700422	1.19296
Glycohyocholate	Weighted mode	17	-0.10479	0.1248	0.41347	-0.349399	0.139819	0.900514	0.705112	1.15007
3-methyl catechol sulfate (2)	MR Egger	25	-0.0303776	0.0550067	0.586102	-0.138191	0.0774356	0.970079	0.870932	1.08051
3-methyl catechol sulfate (2)	Weighted median	25	0.016846	0.0433427	0.697521	-0.0681057	0.101798	1.01699	0.934162	1.10716
3-methyl catechol sulfate (2)	Inverse variance weighted	25	0.0621745	0.0318246	0.0507412	-0.000201709	0.124551	1.06415	0.999798	1.13264
3-methyl catechol sulfate (2)	Simple mode	25	0.11633	0.0817518	0.167616	-0.0439037	0.276563	1.12337	0.957046	1.31859
3-methyl catechol sulfate (2)	Weighted mode	25	-0.00795398	0.0720583	0.913024	-0.149188	0.13328	0.992078	0.861407	1.14257
2-aminooctanoate	MR Egger	28	-0.00112807	0.0508544	0.982472	-0.100803	0.0985465	0.998873	0.904111	1.10357
2-aminooctanoate	Weighted median	28	0.00775859	0.0349067	0.824107	-0.0606586	0.0761758	1.00779	0.941144	1.07915
2-aminooctanoate	Inverse variance weighted	28	-0.00546063	0.0302617	0.856802	-0.0647735	0.0538522	0.994554	0.93728	1.05533
2-aminooctanoate	Simple mode	28	-0.00242477	0.100494	0.980928	-0.199394	0.194544	0.997578	0.819227	1.21476
2-aminooctanoate	Weighted mode	28	0.00535202	0.0369147	0.885801	-0.0670008	0.0777048	1.00537	0.935194	1.0808
3-methyl catechol sulfate (1)	MR Egger	27	-0.0143843	0.0689444	0.836423	-0.149515	0.120747	0.985719	0.861125	1.12834
3-methyl catechol sulfate (1)	Weighted median	27	-0.0277481	0.0525751	0.597652	-0.130795	0.0752991	0.972633	0.877397	1.07821
3-methyl catechol sulfate (1)	Inverse variance weighted	27	-0.00275036	0.0422182	0.948057	-0.085498	0.0799973	0.997253	0.918055	1.08328
3-methyl catechol sulfate (1)	Simple mode	27	0.00130817	0.112127	0.99078	-0.218461	0.221077	1.00131	0.803755	1.24742
3-methyl catechol sulfate (1)	Weighted mode	27	-0.0286723	0.0621828	0.648563	-0.150551	0.0932059	0.971735	0.860234	1.09769
4-methylcatechol sulfate	MR Egger	21	0.0075276	0.122851	0.951781	-0.233261	0.248316	1.00756	0.791947	1.28187
4-methylcatechol sulfate	Weighted median	21	-0.123789	0.0668868	0.0642099	-0.254887	0.00730942	0.883566	0.775004	1.00734
4-methylcatechol sulfate	Inverse variance weighted	21	-0.0810919	0.0480601	0.0915452	-0.17529	0.0131059	0.922109	0.839214	1.01319
4-methylcatechol sulfate	Simple mode	21	-0.153451	0.115445	0.198741	-0.379724	0.0728208	0.857742	0.68405	1.07554
4-methylcatechol sulfate	Weighted mode	21	-0.173481	0.102027	0.104566	-0.373455	0.0264921	0.840733	0.688352	1.02685
Guaiacol sulfate	MR Egger	24	-0.00474522	0.105759	0.964617	-0.212032	0.202542	0.995266	0.808939	1.22451
Guaiacol sulfate	Weighted median	24	-0.0824949	0.0650186	0.204516	-0.209931	0.0449415	0.920816	0.81064	1.04597
Guaiacol sulfate	Inverse variance weighted	24	-0.0202765	0.0487569	0.677505	-0.11584	0.075287	0.979928	0.890618	1.07819
Guaiacol sulfate	Simple mode	24	-0.133433	0.112758	0.248755	-0.354439	0.0875727	0.875086	0.701567	1.09152
Guaiacol sulfate	Weighted mode	24	-0.133433	0.103468	0.210004	-0.33623	0.0693637	0.875086	0.714459	1.07183
Gamma-CEHC glucuronide	MR Egger	28	0.031014	0.0463265	0.5091	-0.0597858	0.121814	1.0315	0.941966	1.12954
Gamma-CEHC glucuronide	Weighted median	28	0.0343898	0.0387443	0.374751	-0.041549	0.110329	1.03499	0.959302	1.11664
Gamma-CEHC glucuronide	Inverse variance weighted	28	0.0187548	0.0289643	0.517299	-0.0380152	0.0755247	1.01893	0.962698	1.07845
Gamma-CEHC glucuronide	Simple mode	28	0.00444642	0.0609867	0.942417	-0.115087	0.12398	1.00446	0.891288	1.13199
Gamma-CEHC glucuronide	Weighted mode	28	0.024054	0.0377163	0.529001	-0.0498699	0.097978	1.02435	0.951353	1.10294
Dimethyl sulfone	MR Egger	23	-0.0150575	0.0686808	0.828581	-0.149672	0.119557	0.985055	0.86099	1.127
Dimethyl sulfone	Weighted median	23	0.00481004	0.0534834	0.928339	-0.100017	0.109637	1.00482	0.904822	1.11587
Dimethyl sulfone	Inverse variance weighted	23	0.0302078	0.039508	0.44451	-0.0472279	0.107644	1.03067	0.95387	1.11365
Dimethyl sulfone	Simple mode	23	0.0160452	0.083263	0.848957	-0.14715	0.179241	1.01617	0.863164	1.19631
Dimethyl sulfone	Weighted mode	23	-0.00210289	0.067346	0.975372	-0.134101	0.129895	0.997899	0.874502	1.13871
2-piperidinone	MR Egger	22	0.0298343	0.0867034	0.734365	-0.140104	0.199773	1.03028	0.869267	1.22113
2-piperidinone	Weighted median	22	-0.0497012	0.0615322	0.419248	-0.170304	0.0709019	0.951514	0.843408	1.07348
2-piperidinone	Inverse variance weighted	22	-0.0453932	0.0421018	0.280954	-0.127913	0.0371263	0.955622	0.87993	1.03782
2-piperidinone	Simple mode	22	0.00558812	0.112871	0.960981	-0.215639	0.226815	1.0056	0.806027	1.2546
2-piperidinone	Weighted mode	22	-0.0461989	0.0958117	0.634663	-0.23399	0.141592	0.954852	0.79137	1.15211
Indolin-2-one	MR Egger	17	-0.164802	0.0780911	0.0520279	-0.317861	-0.0117437	0.848061	0.727704	0.988325
Indolin-2-one	Weighted median	17	-0.133422	0.0541007	0.0136566	-0.239459	-0.0273842	0.875096	0.787053	0.972987
Indolin-2-one	Inverse variance weighted	17	-0.0710978	0.0443236	0.1087	-0.157972	0.0157765	0.931371	0.853874	1.0159
Indolin-2-one	Simple mode	17	-0.148054	0.111046	0.201119	-0.365704	0.069597	0.862385	0.693708	1.07208
Indolin-2-one	Weighted mode	17	-0.150727	0.0696577	0.0459516	-0.287256	-0.014198	0.860082	0.75032	0.985902
Sphingomyelin (d18:1/14:0, d16:1/16:0)	MR Egger	28	-0.046531	0.0203835	0.0308639	-0.0864828	-0.00657927	0.954535	0.917151	0.993442
Sphingomyelin (d18:1/14:0, d16:1/16:0)	Weighted median	28	-0.0487627	0.0217795	0.0251611	-0.0914506	-0.00607477	0.952407	0.912606	0.993944
Sphingomyelin (d18:1/14:0, d16:1/16:0)	Inverse variance weighted	28	-0.0409337	0.0172089	0.0173767	-0.074663	-0.00720429	0.959893	0.928056	0.992822
Sphingomyelin (d18:1/14:0, d16:1/16:0)	Simple mode	28	-0.0602771	0.0546616	0.279876	-0.167414	0.0468597	0.941504	0.845849	1.04797
Sphingomyelin (d18:1/14:0, d16:1/16:0)	Weighted mode	28	-0.0460501	0.0195418	0.0259592	-0.084352	-0.00774811	0.954994	0.919108	0.992282
3-acetylphenol sulfate	MR Egger	20	0.0532423	0.100896	0.604154	-0.144513	0.250998	1.05469	0.865444	1.28531
3-acetylphenol sulfate	Weighted median	20	0.121667	0.0636421	0.055911	-0.00307208	0.246405	1.12938	0.996933	1.27942
3-acetylphenol sulfate	Inverse variance weighted	20	0.0855493	0.0496963	0.0851708	-0.0118555	0.182954	1.08932	0.988215	1.20076
3-acetylphenol sulfate	Simple mode	20	0.210652	0.118097	0.0904503	-0.020818	0.442123	1.23448	0.979397	1.55601
3-acetylphenol sulfate	Weighted mode	20	0.225256	0.131771	0.10365	-0.0330152	0.483528	1.25264	0.967524	1.62179
Sphingomyelin (d18:2/16:0, d18:1/16:1)	MR Egger	23	0.00810036	0.108285	0.941077	-0.204137	0.220338	1.00813	0.81535	1.2465
Sphingomyelin (d18:2/16:0, d18:1/16:1)	Weighted median	23	0.0254278	0.0668611	0.703717	-0.10562	0.156475	1.02575	0.899767	1.16938
Sphingomyelin (d18:2/16:0, d18:1/16:1)	Inverse variance weighted	23	0.0248273	0.0481949	0.606453	-0.0696348	0.119289	1.02514	0.932734	1.1267
Sphingomyelin (d18:2/16:0, d18:1/16:1)	Simple mode	23	0.0338519	0.126818	0.792007	-0.214711	0.282415	1.03443	0.806774	1.32633
Sphingomyelin (d18:2/16:0, d18:1/16:1)	Weighted mode	23	0.0438912	0.11868	0.715046	-0.188721	0.276504	1.04487	0.828017	1.31851
S-allylcysteine	MR Egger	18	0.0388654	0.106277	0.719379	-0.169437	0.247168	1.03963	0.84414	1.28039
S-allylcysteine	Weighted median	18	-0.00183718	0.0634754	0.97691	-0.126249	0.122575	0.998165	0.881395	1.1304
S-allylcysteine	Inverse variance weighted	18	-0.000632337	0.0460622	0.989047	-0.0909143	0.0896497	0.999368	0.913096	1.09379
S-allylcysteine	Simple mode	18	0.102071	0.122604	0.416654	-0.138232	0.342375	1.10746	0.870896	1.40829
S-allylcysteine	Weighted mode	18	0.0867585	0.112466	0.45105	-0.133676	0.307193	1.09063	0.874874	1.3596
6-oxopiperidine-2-carboxylate	MR Egger	25	-0.0985455	0.0611913	0.12094	-0.21848	0.0213894	0.906154	0.803739	1.02162
6-oxopiperidine-2-carboxylate	Weighted median	25	-0.0401366	0.0491083	0.413752	-0.136389	0.0561156	0.960658	0.872503	1.05772
6-oxopiperidine-2-carboxylate	Inverse variance weighted	25	-0.0354145	0.0382141	0.354061	-0.110314	0.039485	0.965205	0.895553	1.04027
6-oxopiperidine-2-carboxylate	Simple mode	25	0.00282766	0.095805	0.976698	-0.18495	0.190606	1.00283	0.831146	1.20998
6-oxopiperidine-2-carboxylate	Weighted mode	25	-0.0357582	0.048808	0.47088	-0.131422	0.0599055	0.964874	0.876848	1.06174
2-aminophenol sulfate	MR Egger	34	0.0849356	0.061591	0.17745	-0.0357827	0.205654	1.08865	0.96485	1.22833
2-aminophenol sulfate	Weighted median	34	0.0322943	0.0530988	0.54306	-0.0717794	0.136368	1.03282	0.930736	1.1461
2-aminophenol sulfate	Inverse variance weighted	34	0.0215706	0.0341332	0.527417	-0.0453304	0.0884716	1.0218	0.955682	1.0925
2-aminophenol sulfate	Simple mode	34	0.000828726	0.099984	0.993437	-0.19514	0.196797	1.00083	0.822719	1.2175
2-aminophenol sulfate	Weighted mode	34	0.0251854	0.0770739	0.745906	-0.12588	0.17625	1.02551	0.881721	1.19274
N-acetylalliin	MR Egger	29	0.0212505	0.06672	0.752554	-0.109521	0.152022	1.02148	0.896264	1.16419
N-acetylalliin	Weighted median	29	0.0169605	0.0430846	0.693835	-0.0674853	0.101406	1.01711	0.934741	1.10673
N-acetylalliin	Inverse variance weighted	29	-0.00648324	0.0292853	0.824795	-0.0638825	0.050916	0.993538	0.938115	1.05223
N-acetylalliin	Simple mode	29	0.0121938	0.0842479	0.885956	-0.152932	0.17732	1.01227	0.858188	1.19401
N-acetylalliin	Weighted mode	29	0.0303976	0.0814075	0.711662	-0.129161	0.189956	1.03086	0.878832	1.2092
2-aminoheptanoate	MR Egger	26	0.0709915	0.0945351	0.459981	-0.114297	0.25628	1.07357	0.891993	1.29211
2-aminoheptanoate	Weighted median	26	0.0389697	0.0607369	0.521123	-0.0800747	0.158014	1.03974	0.923047	1.17118
2-aminoheptanoate	Inverse variance weighted	26	0.025172	0.0413027	0.542224	-0.0557812	0.106125	1.02549	0.945746	1.11196
2-aminoheptanoate	Simple mode	26	0.0618948	0.0967914	0.528336	-0.127816	0.251606	1.06385	0.880015	1.28609
2-aminoheptanoate	Weighted mode	26	0.046548	0.0796429	0.564149	-0.109552	0.202648	1.04765	0.896236	1.22464
3-methoxytyramine sulfate	MR Egger	20	0.0737683	0.0844656	0.393973	-0.0917842	0.239321	1.07656	0.912302	1.27039
3-methoxytyramine sulfate	Weighted median	20	0.0476109	0.0503211	0.344076	-0.0510184	0.14624	1.04876	0.950261	1.15747
3-methoxytyramine sulfate	Inverse variance weighted	20	-0.00578652	0.0440363	0.895456	-0.0920977	0.0805247	0.99423	0.912016	1.08386
3-methoxytyramine sulfate	Simple mode	20	0.0703965	0.0756389	0.363689	-0.0778558	0.218649	1.07293	0.925098	1.24439
3-methoxytyramine sulfate	Weighted mode	20	0.0673409	0.0628256	0.297205	-0.0557973	0.190479	1.06966	0.945731	1.20983
N2,N5-diacetylornithine	MR Egger	27	0.0469537	0.0310179	0.142628	-0.0138415	0.107749	1.04807	0.986254	1.11377
N2,N5-diacetylornithine	Weighted median	27	0.0323352	0.0328646	0.325168	-0.0320793	0.0967498	1.03286	0.96843	1.10158
N2,N5-diacetylornithine	Inverse variance weighted	27	0.00517336	0.0223071	0.816604	-0.0385486	0.0488953	1.00519	0.962185	1.05011
N2,N5-diacetylornithine	Simple mode	27	0.044738	0.0632133	0.485409	-0.07916	0.168636	1.04575	0.923892	1.18369
N2,N5-diacetylornithine	Weighted mode	27	0.0259253	0.0269777	0.34541	-0.026951	0.0788016	1.02626	0.973409	1.08199
Ferulic acid 4-sulfate	MR Egger	34	-0.00334488	0.0159158	0.834875	-0.0345399	0.0278502	0.996661	0.96605	1.02824
Ferulic acid 4-sulfate	Weighted median	34	-0.00084802	0.0160534	0.957871	-0.0323126	0.0306166	0.999152	0.968204	1.03109
Ferulic acid 4-sulfate	Inverse variance weighted	34	-0.00665073	0.0135376	0.62323	-0.0331845	0.019883	0.993371	0.96736	1.02008
Ferulic acid 4-sulfate	Simple mode	34	0.00962528	0.0608619	0.875303	-0.109664	0.128915	1.00967	0.896135	1.13759
Ferulic acid 4-sulfate	Weighted mode	34	-0.000310799	0.0139446	0.982352	-0.0276422	0.0270206	0.999689	0.972736	1.02739
1H-indole-7-acetic acid	MR Egger	29	-0.0382674	0.0719063	0.598951	-0.179204	0.102669	0.962456	0.835936	1.10812
1H-indole-7-acetic acid	Weighted median	29	-0.0189059	0.0527494	0.720037	-0.122295	0.084483	0.981272	0.884888	1.08815
1H-indole-7-acetic acid	Inverse variance weighted	29	0.0284199	0.0389263	0.465333	-0.0478757	0.104715	1.02883	0.953252	1.11039
1H-indole-7-acetic acid	Simple mode	29	-0.0478194	0.0929747	0.611059	-0.23005	0.134411	0.953306	0.794494	1.14386
1H-indole-7-acetic acid	Weighted mode	29	-0.0417043	0.0678569	0.543787	-0.174704	0.0912953	0.959153	0.839706	1.09559
3-(3-hydroxyphenyl)propionate sulfate	MR Egger	20	-0.102184	0.102118	0.330262	-0.302335	0.0979675	0.902864	0.73909	1.10293
3-(3-hydroxyphenyl)propionate sulfate	Weighted median	20	-0.024803	0.056155	0.658714	-0.134867	0.0852607	0.975502	0.873832	1.089
3-(3-hydroxyphenyl)propionate sulfate	Inverse variance weighted	20	-0.0711875	0.046343	0.124514	-0.16202	0.0196449	0.931287	0.850424	1.01984
3-(3-hydroxyphenyl)propionate sulfate	Simple mode	20	-0.0182191	0.097179	0.853272	-0.20869	0.172252	0.981946	0.811647	1.18798
3-(3-hydroxyphenyl)propionate sulfate	Weighted mode	20	-0.0212619	0.0876316	0.810893	-0.19302	0.150496	0.978963	0.824466	1.16241
1-linolenoyl-GPC (18:3)	MR Egger	30	0.00131259	0.110709	0.990624	-0.215677	0.218302	1.00131	0.805995	1.24396
1-linolenoyl-GPC (18:3)	Weighted median	30	-0.0434107	0.0589098	0.461182	-0.158874	0.0720525	0.957518	0.853104	1.07471
1-linolenoyl-GPC (18:3)	Inverse variance weighted	30	-0.018477	0.0433633	0.670037	-0.103469	0.0665151	0.981693	0.901704	1.06878
1-linolenoyl-GPC (18:3)	Simple mode	30	-0.0588077	0.112386	0.604764	-0.279083	0.161468	0.942888	0.756477	1.17523
1-linolenoyl-GPC (18:3)	Weighted mode	30	-0.0550723	0.106662	0.609543	-0.26413	0.153986	0.946417	0.767874	1.16647
O-sulfo-l-tyrosine	MR Egger	26	-0.114016	0.0913378	0.223966	-0.293038	0.0650061	0.892244	0.745994	1.06717
O-sulfo-l-tyrosine	Weighted median	26	-0.00303251	0.0540118	0.955226	-0.108896	0.102831	0.996972	0.896824	1.1083
O-sulfo-l-tyrosine	Inverse variance weighted	26	0.0158518	0.0424891	0.709089	-0.0674268	0.0991304	1.01598	0.934796	1.10421
O-sulfo-l-tyrosine	Simple mode	26	-0.0300578	0.0995747	0.765254	-0.225224	0.165109	0.970389	0.798337	1.17952
O-sulfo-l-tyrosine	Weighted mode	26	-0.0250166	0.0750827	0.741771	-0.172179	0.122145	0.975294	0.841829	1.12992
N-formylanthranilic acid	MR Egger	23	0.0179171	0.0393329	0.653407	-0.0591753	0.0950095	1.01808	0.942542	1.09967
N-formylanthranilic acid	Weighted median	23	0.0149522	0.0332182	0.652624	-0.0501555	0.0800599	1.01506	0.951082	1.08335
N-formylanthranilic acid	Inverse variance weighted	23	0.0268506	0.0267924	0.31626	-0.0256625	0.0793637	1.02721	0.974664	1.0826
N-formylanthranilic acid	Simple mode	23	0.0166237	0.0771184	0.831316	-0.134528	0.167776	1.01676	0.874128	1.18267
N-formylanthranilic acid	Weighted mode	23	0.0166237	0.0316149	0.604275	-0.0453415	0.0785889	1.01676	0.955671	1.08176
Methionine sulfone	MR Egger	33	0.0112869	0.0478845	0.815206	-0.0825666	0.10514	1.01135	0.92075	1.11087
Methionine sulfone	Weighted median	33	0.0181122	0.0398456	0.649427	-0.0599852	0.0962095	1.01828	0.941778	1.10099
Methionine sulfone	Inverse variance weighted	33	0.0226059	0.0264242	0.392274	-0.0291855	0.0743974	1.02286	0.971236	1.07723
Methionine sulfone	Simple mode	33	0.0432987	0.0668439	0.521762	-0.0877153	0.174313	1.04425	0.916022	1.19043
Methionine sulfone	Weighted mode	33	0.0261063	0.0375728	0.492184	-0.0475365	0.099749	1.02645	0.953576	1.10489
Acisoga	MR Egger	26	0.0529688	0.0523377	0.321605	-0.0496131	0.155551	1.0544	0.951598	1.1683
Acisoga	Weighted median	26	-0.0394822	0.0394861	0.317358	-0.116875	0.0379105	0.961287	0.889697	1.03864
Acisoga	Inverse variance weighted	26	-0.0380547	0.0298493	0.202347	-0.0965593	0.0204499	0.96266	0.907956	1.02066
Acisoga	Simple mode	26	-0.058533	0.0753441	0.444521	-0.206207	0.0891415	0.943147	0.813664	1.09324
Acisoga	Weighted mode	26	-0.0310066	0.0456668	0.503391	-0.120514	0.0585002	0.969469	0.886465	1.06025
17alpha-hydroxypregnanolone glucuronide	MR Egger	31	0.00510066	0.0436919	0.90787	-0.0805355	0.0907368	1.00511	0.922622	1.09498
17alpha-hydroxypregnanolone glucuronide	Weighted median	31	0.0449323	0.0392046	0.251755	-0.0319088	0.121773	1.04596	0.968595	1.1295
17alpha-hydroxypregnanolone glucuronide	Inverse variance weighted	31	0.0321698	0.0275639	0.243171	-0.0218555	0.086195	1.03269	0.978382	1.09002
17alpha-hydroxypregnanolone glucuronide	Simple mode	31	0.123331	0.0794663	0.131152	-0.0324232	0.279085	1.13126	0.968097	1.32192
17alpha-hydroxypregnanolone glucuronide	Weighted mode	31	0.0438802	0.0422788	0.307621	-0.0389863	0.126747	1.04486	0.961764	1.13513
Etiocholanolone glucuronide	MR Egger	21	-0.00310512	0.0514842	0.952537	-0.104014	0.0978039	0.9969	0.901213	1.10275
Etiocholanolone glucuronide	Weighted median	21	0.0450827	0.0444594	0.310574	-0.0420578	0.132223	1.04611	0.958814	1.14136
Etiocholanolone glucuronide	Inverse variance weighted	21	0.0177573	0.0337794	0.599108	-0.0484503	0.0839649	1.01792	0.952705	1.08759
Etiocholanolone glucuronide	Simple mode	21	0.00160332	0.0794501	0.9841	-0.154119	0.157325	1.0016	0.85717	1.17038
Etiocholanolone glucuronide	Weighted mode	21	0.0427139	0.0439528	0.342751	-0.0434335	0.128861	1.04364	0.957496	1.13753
Fructosyllysine	MR Egger	26	-0.0217309	0.0784722	0.784209	-0.175536	0.132075	0.978504	0.839007	1.14119
Fructosyllysine	Weighted median	26	-0.00790165	0.056442	0.888663	-0.118528	0.102725	0.992129	0.888227	1.10819
Fructosyllysine	Inverse variance weighted	26	-0.0139886	0.0391617	0.720941	-0.0907456	0.0627683	0.986109	0.91325	1.06478
Fructosyllysine	Simple mode	26	-0.00642868	0.0966482	0.947496	-0.195859	0.183002	0.993592	0.822128	1.20082
Fructosyllysine	Weighted mode	26	-0.00642868	0.0815802	0.937818	-0.166326	0.153469	0.993592	0.84677	1.16587
1-(1-enyl-oleoyl)-GPE (p-18:1)	MR Egger	18	-0.0220799	0.0508047	0.669655	-0.121657	0.0774973	0.978162	0.885452	1.08058
1-(1-enyl-oleoyl)-GPE (p-18:1)	Weighted median	18	-0.0298068	0.0509372	0.558435	-0.129644	0.0700302	0.970633	0.878408	1.07254
1-(1-enyl-oleoyl)-GPE (p-18:1)	Inverse variance weighted	18	-0.0299703	0.0361833	0.407505	-0.10089	0.0409489	0.970474	0.904033	1.0418
1-(1-enyl-oleoyl)-GPE (p-18:1)	Simple mode	18	-0.0862643	0.0929857	0.36654	-0.268516	0.0959876	0.917352	0.764513	1.10075
1-(1-enyl-oleoyl)-GPE (p-18:1)	Weighted mode	18	-0.0393347	0.0461112	0.405496	-0.129713	0.0510433	0.961429	0.878348	1.05237
N-acetyltaurine	MR Egger	20	0.0018461	0.073981	0.980366	-0.143157	0.146849	1.00185	0.866618	1.15818
N-acetyltaurine	Weighted median	20	0.0231901	0.0601867	0.700013	-0.0947759	0.141156	1.02346	0.909577	1.1516
N-acetyltaurine	Inverse variance weighted	20	0.0232416	0.0432225	0.590771	-0.0614746	0.107958	1.02351	0.940377	1.114
N-acetyltaurine	Simple mode	20	0.021337	0.0942231	0.823269	-0.16334	0.206014	1.02157	0.849302	1.22877
N-acetyltaurine	Weighted mode	20	0.00591947	0.0661371	0.929619	-0.123709	0.135548	1.00594	0.883637	1.14516
1-palmitoyl-GPG (16:0)	MR Egger	24	0.0427393	0.0824119	0.609213	-0.118788	0.204267	1.04367	0.887996	1.22663
1-palmitoyl-GPG (16:0)	Weighted median	24	0.0296618	0.0551416	0.590632	-0.0784157	0.137739	1.03011	0.92458	1.14768
1-palmitoyl-GPG (16:0)	Inverse variance weighted	24	0.00343521	0.036022	0.924026	-0.0671679	0.0740383	1.00344	0.935038	1.07685
1-palmitoyl-GPG (16:0)	Simple mode	24	0.0511784	0.1015	0.618903	-0.147762	0.250119	1.05251	0.862637	1.28418
1-palmitoyl-GPG (16:0)	Weighted mode	24	0.0381958	0.0624422	0.546736	-0.0841909	0.160583	1.03893	0.919256	1.17419
1-oleoyl-GPG (18:1)	MR Egger	25	-0.0195545	0.0475432	0.68466	-0.112739	0.0736302	0.980635	0.893384	1.07641
1-oleoyl-GPG (18:1)	Weighted median	25	0.0161453	0.0366294	0.659376	-0.0556484	0.087939	1.01628	0.945872	1.09192
1-oleoyl-GPG (18:1)	Inverse variance weighted	25	0.0331512	0.0261836	0.205474	-0.0181685	0.084471	1.03371	0.981996	1.08814
1-oleoyl-GPG (18:1)	Simple mode	25	0.049166	0.0698372	0.488202	-0.0877149	0.186047	1.05039	0.916022	1.20448
1-oleoyl-GPG (18:1)	Weighted mode	25	0.0153598	0.0344641	0.659827	-0.0521899	0.0829095	1.01548	0.949149	1.08644
Octadecenedioylcarnitine (C18:1-DC)	MR Egger	17	0.00668952	0.040541	0.871142	-0.0727708	0.0861498	1.00671	0.929814	1.08997
Octadecenedioylcarnitine (C18:1-DC)	Weighted median	17	0.0118581	0.0303604	0.696109	-0.0476482	0.0713644	1.01193	0.953469	1.07397
Octadecenedioylcarnitine (C18:1-DC)	Inverse variance weighted	17	0.00218515	0.0250336	0.930442	-0.0468807	0.051251	1.00219	0.954201	1.05259
Octadecenedioylcarnitine (C18:1-DC)	Simple mode	17	0.0354953	0.0660968	0.598643	-0.0940545	0.165045	1.03613	0.910233	1.17945
Octadecenedioylcarnitine (C18:1-DC)	Weighted mode	17	0.0140222	0.0302125	0.648815	-0.0451943	0.0732387	1.01412	0.955812	1.07599
3-methylglutarylcarnitine (2)	MR Egger	30	0.0282328	0.0490372	0.569389	-0.0678801	0.124346	1.02864	0.934372	1.13241
3-methylglutarylcarnitine (2)	Weighted median	30	0.0406679	0.0377824	0.281761	-0.0333856	0.114721	1.04151	0.967166	1.12156
3-methylglutarylcarnitine (2)	Inverse variance weighted	30	0.0104917	0.0258038	0.684304	-0.0400837	0.0610672	1.01055	0.960709	1.06297
3-methylglutarylcarnitine (2)	Simple mode	30	-0.0270217	0.0657612	0.684162	-0.155914	0.10187	0.97334	0.855633	1.10724
3-methylglutarylcarnitine (2)	Weighted mode	30	0.0335467	0.0365228	0.365927	-0.0380379	0.105131	1.03412	0.962676	1.11086
Sphingomyelin (d18:1/24:1, d18:2/24:0)	MR Egger	19	0.0154937	0.114256	0.893726	-0.208449	0.239436	1.01561	0.811843	1.27053
Sphingomyelin (d18:1/24:1, d18:2/24:0)	Weighted median	19	0.00600196	0.0703084	0.93197	-0.131802	0.143806	1.00602	0.876514	1.15466
Sphingomyelin (d18:1/24:1, d18:2/24:0)	Inverse variance weighted	19	-0.0339059	0.0520222	0.514557	-0.135869	0.0680577	0.966662	0.872957	1.07043
Sphingomyelin (d18:1/24:1, d18:2/24:0)	Simple mode	19	0.0319288	0.109068	0.773067	-0.181844	0.245702	1.03244	0.833731	1.27852
Sphingomyelin (d18:1/24:1, d18:2/24:0)	Weighted mode	19	-0.00411348	0.10154	0.968132	-0.203132	0.194905	0.995895	0.816171	1.2152
Methyl glucopyranoside (alpha + beta)	MR Egger	27	-0.0086644	0.0217184	0.693322	-0.0512324	0.0339036	0.991373	0.950058	1.03448
Methyl glucopyranoside (alpha + beta)	Weighted median	27	-0.0127724	0.0228943	0.576922	-0.0576452	0.0321004	0.987309	0.943985	1.03262
Methyl glucopyranoside (alpha + beta)	Inverse variance weighted	27	-0.0132402	0.0172367	0.442405	-0.0470242	0.0205438	0.986847	0.954064	1.02076
Methyl glucopyranoside (alpha + beta)	Simple mode	27	-0.0746886	0.0556849	0.191432	-0.183831	0.0344538	0.928032	0.832076	1.03505
Methyl glucopyranoside (alpha + beta)	Weighted mode	27	-0.013604	0.0194441	0.490362	-0.0517144	0.0245065	0.986488	0.9496	1.02481
9-hydroxystearate	MR Egger	25	-0.135423	0.107559	0.220637	-0.346238	0.0753921	0.873346	0.707344	1.07831
9-hydroxystearate	Weighted median	25	-0.013666	0.05836	0.814856	-0.128052	0.10072	0.986427	0.879808	1.10597
9-hydroxystearate	Inverse variance weighted	25	0.00490007	0.0413006	0.905557	-0.0760491	0.0858493	1.00491	0.926771	1.08964
9-hydroxystearate	Simple mode	25	-0.0415882	0.112269	0.71431	-0.261636	0.17846	0.959265	0.769791	1.19537
9-hydroxystearate	Weighted mode	25	-0.0394501	0.107497	0.716843	-0.250143	0.171243	0.961318	0.778689	1.18678
Sphingomyelin (d18:2/14:0, d18:1/14:1)	MR Egger	23	-0.0276126	0.0865009	0.752715	-0.197154	0.141929	0.972765	0.821064	1.1525
Sphingomyelin (d18:2/14:0, d18:1/14:1)	Weighted median	23	-0.00194889	0.066118	0.976485	-0.13154	0.127642	0.998053	0.876744	1.13615
Sphingomyelin (d18:2/14:0, d18:1/14:1)	Inverse variance weighted	23	-0.0142432	0.047023	0.761968	-0.106408	0.077922	0.985858	0.899057	1.08104
Sphingomyelin (d18:2/14:0, d18:1/14:1)	Simple mode	23	-0.0869653	0.121906	0.483109	-0.3259	0.15197	0.916709	0.721877	1.16412
Sphingomyelin (d18:2/14:0, d18:1/14:1)	Weighted mode	23	-0.00012692	0.0957081	0.998954	-0.187715	0.187461	0.999873	0.828851	1.20618
1-dihomo-linolenylglycerol (20:3)	MR Egger	24	0.0170054	0.116376	0.885154	-0.211091	0.245102	1.01715	0.8097	1.27775
1-dihomo-linolenylglycerol (20:3)	Weighted median	24	-0.0459704	0.0594437	0.439319	-0.16248	0.0705392	0.95507	0.850033	1.07309
1-dihomo-linolenylglycerol (20:3)	Inverse variance weighted	24	-0.0336205	0.0461313	0.466123	-0.124038	0.0567968	0.966938	0.883346	1.05844
1-dihomo-linolenylglycerol (20:3)	Simple mode	24	-0.14363	0.119012	0.239753	-0.376893	0.0896325	0.866208	0.685989	1.09377
1-dihomo-linolenylglycerol (20:3)	Weighted mode	24	-0.0944705	0.11352	0.413856	-0.316969	0.128028	0.909855	0.728353	1.13658
4-hydroxychlorothalonil	MR Egger	23	-0.000590711	0.0581621	0.991992	-0.114588	0.113407	0.999409	0.891733	1.12009
4-hydroxychlorothalonil	Weighted median	23	0.00800523	0.0505928	0.874277	-0.0911566	0.107167	1.00804	0.912875	1.11312
4-hydroxychlorothalonil	Inverse variance weighted	23	-0.0150821	0.033961	0.65697	-0.0816456	0.0514814	0.985031	0.921599	1.05283
4-hydroxychlorothalonil	Simple mode	23	-0.0214823	0.0798384	0.790381	-0.177966	0.135001	0.978747	0.836971	1.14454
4-hydroxychlorothalonil	Weighted mode	23	-0.0033628	0.047602	0.944319	-0.0966628	0.0899372	0.996643	0.907862	1.09411
Vanillactate	MR Egger	23	-0.0783742	0.136085	0.570791	-0.345101	0.188353	0.924618	0.708149	1.20726
Vanillactate	Weighted median	23	0.0375102	0.0668669	0.57482	-0.093549	0.168569	1.03822	0.910693	1.18361
Vanillactate	Inverse variance weighted	23	0.012468	0.0598744	0.835045	-0.104886	0.129822	1.01255	0.900427	1.13863
Vanillactate	Simple mode	23	0.0555712	0.106189	0.60598	-0.152559	0.263701	1.05714	0.858509	1.30174
Vanillactate	Weighted mode	23	0.0555712	0.106089	0.605645	-0.152364	0.263506	1.05714	0.858676	1.30149
Carnitine C14:1	MR Egger	34	-0.0285968	0.0686995	0.679999	-0.163248	0.106054	0.971808	0.849381	1.11188
Carnitine C14:1	Weighted median	34	-0.015707	0.0522867	0.763871	-0.118189	0.0867749	0.984416	0.888528	1.09065
Carnitine C14:1	Inverse variance weighted	34	0.00156173	0.0354051	0.964816	-0.0678322	0.0709557	1.00156	0.934417	1.07353
Carnitine C14:1	Simple mode	34	-0.0272111	0.102835	0.792956	-0.228768	0.174345	0.973156	0.795513	1.19047
Carnitine C14:1	Weighted mode	34	-0.0644429	0.0871439	0.464832	-0.235245	0.106359	0.93759	0.790377	1.11222
N-formylphenylalanine	MR Egger	32	0.0301391	0.0814882	0.714086	-0.129578	0.189856	1.0306	0.878466	1.20908
N-formylphenylalanine	Weighted median	32	0.0208815	0.0496017	0.673766	-0.0763377	0.118101	1.0211	0.926503	1.12536
N-formylphenylalanine	Inverse variance weighted	32	0.0169178	0.0345314	0.624186	-0.0507637	0.0845994	1.01706	0.950503	1.08828
N-formylphenylalanine	Simple mode	32	0.0207983	0.0987661	0.834592	-0.172783	0.21438	1.02102	0.84132	1.23909
N-formylphenylalanine	Weighted mode	32	0.0308624	0.0828241	0.711963	-0.131473	0.193198	1.03134	0.876803	1.21312
2-acetamidophenol sulfate	MR Egger	24	-0.0218599	0.0587229	0.713265	-0.136957	0.0932371	0.978377	0.872008	1.09772
2-acetamidophenol sulfate	Weighted median	24	0.00396163	0.0485536	0.93497	-0.0912034	0.0991267	1.00397	0.912832	1.10421
2-acetamidophenol sulfate	Inverse variance weighted	24	0.0172232	0.0339171	0.611591	-0.0492542	0.0837007	1.01737	0.951939	1.0873
2-acetamidophenol sulfate	Simple mode	24	0.0204776	0.0783692	0.796189	-0.133126	0.174081	1.02069	0.875355	1.19015
2-acetamidophenol sulfate	Weighted mode	24	0.00508599	0.0599972	0.933177	-0.112509	0.122681	1.0051	0.89359	1.13052
4-vinylguaiacol sulfate	MR Egger	21	0.0241662	0.100281	0.812148	-0.172385	0.220717	1.02446	0.841655	1.24697
4-vinylguaiacol sulfate	Weighted median	21	0.0313083	0.0587227	0.593926	-0.0837882	0.146405	1.0318	0.919626	1.15766
4-vinylguaiacol sulfate	Inverse variance weighted	21	0.0142313	0.0434969	0.743532	-0.0710226	0.0994852	1.01433	0.931441	1.1046
4-vinylguaiacol sulfate	Simple mode	21	0.053263	0.102967	0.610632	-0.148552	0.255078	1.05471	0.861955	1.29056
4-vinylguaiacol sulfate	Weighted mode	21	0.0340674	0.0923587	0.716108	-0.146956	0.21509	1.03465	0.863332	1.23997
5alpha-androstan-3alpha,17beta-diol monosulfate (2)	MR Egger	35	-0.0879856	0.0769624	0.26117	-0.238832	0.0628608	0.915774	0.787547	1.06488
5alpha-androstan-3alpha,17beta-diol monosulfate (2)	Weighted median	35	-0.0856503	0.0598921	0.152695	-0.203039	0.0317381	0.917915	0.816247	1.03225
5alpha-androstan-3alpha,17beta-diol monosulfate (2)	Inverse variance weighted	35	-0.095427	0.0381931	0.0124706	-0.170286	-0.0205685	0.908985	0.843424	0.979642
5alpha-androstan-3alpha,17beta-diol monosulfate (2)	Simple mode	35	-0.137197	0.106162	0.204957	-0.345275	0.0708811	0.871798	0.708026	1.07345
5alpha-androstan-3alpha,17beta-diol monosulfate (2)	Weighted mode	35	-0.104301	0.0709188	0.150564	-0.243302	0.0346997	0.900954	0.784035	1.03531
Vanillic alcohol sulfate	MR Egger	26	0.0367553	0.0695216	0.601876	-0.099507	0.173018	1.03744	0.905284	1.18889
Vanillic alcohol sulfate	Weighted median	26	0.0203404	0.0499697	0.683968	-0.0776002	0.118281	1.02055	0.925334	1.12556
Vanillic alcohol sulfate	Inverse variance weighted	26	0.0231354	0.0341223	0.497764	-0.0437444	0.0900151	1.02341	0.957199	1.09419
Vanillic alcohol sulfate	Simple mode	26	0.00309914	0.0902888	0.972891	-0.173867	0.180065	1.0031	0.840409	1.1973
Vanillic alcohol sulfate	Weighted mode	26	0.0159493	0.0906086	0.861693	-0.161644	0.193542	1.01608	0.850744	1.21354
Methyl-4-hydroxybenzoate sulfate	MR Egger	21	-0.0870037	0.127649	0.503724	-0.337195	0.163188	0.916674	0.71377	1.17726
Methyl-4-hydroxybenzoate sulfate	Weighted median	21	-0.0635305	0.0685304	0.353906	-0.19785	0.0707891	0.938446	0.820493	1.07335
Methyl-4-hydroxybenzoate sulfate	Inverse variance weighted	21	-0.0197472	0.0616211	0.748619	-0.140525	0.10103	0.980447	0.868902	1.10631
Methyl-4-hydroxybenzoate sulfate	Simple mode	21	-0.071996	0.150903	0.638463	-0.367767	0.223775	0.930535	0.692279	1.25079
Methyl-4-hydroxybenzoate sulfate	Weighted mode	21	-0.13642	0.128528	0.301157	-0.388335	0.115495	0.872476	0.678185	1.12243
Eugenol sulfate	MR Egger	23	0.041817	0.0841004	0.624195	-0.12302	0.206654	1.0427	0.884246	1.22956
Eugenol sulfate	Weighted median	23	0.0296681	0.0534835	0.579089	-0.0751596	0.134496	1.03011	0.927595	1.14396
Eugenol sulfate	Inverse variance weighted	23	0.0304074	0.0419923	0.468993	-0.0518975	0.112712	1.03087	0.949426	1.11931
Eugenol sulfate	Simple mode	23	0.0134738	0.10377	0.897871	-0.189916	0.216864	1.01357	0.827028	1.24217
Eugenol sulfate	Weighted mode	23	0.0339566	0.0776787	0.66627	-0.118294	0.186207	1.03454	0.888435	1.20467
2-methoxyresorcinol sulfate	MR Egger	26	0.0422142	0.0780991	0.59382	-0.11086	0.195288	1.04312	0.895064	1.21566
2-methoxyresorcinol sulfate	Weighted median	26	0.0253109	0.0460309	0.58241	-0.0649096	0.115531	1.02563	0.937152	1.12247
2-methoxyresorcinol sulfate	Inverse variance weighted	26	0.0126951	0.0340673	0.709411	-0.0540769	0.079467	1.01278	0.947359	1.08271
2-methoxyresorcinol sulfate	Simple mode	26	0.0352887	0.077918	0.65453	-0.117431	0.188008	1.03592	0.889202	1.20684
2-methoxyresorcinol sulfate	Weighted mode	26	-0.0178699	0.0739703	0.811075	-0.162852	0.127112	0.982289	0.849717	1.13554
Tyramine O-sulfate	MR Egger	21	-0.0081102	0.0924527	0.931015	-0.189317	0.173097	0.991923	0.827524	1.18898
Tyramine O-sulfate	Weighted median	21	0.0128761	0.060197	0.830625	-0.10511	0.130862	1.01296	0.900225	1.13981
Tyramine O-sulfate	Inverse variance weighted	21	0.000707939	0.0454791	0.98758	-0.0884311	0.0898469	1.00071	0.915366	1.09401
Tyramine O-sulfate	Simple mode	21	0.12864	0.109259	0.252863	-0.0855073	0.342787	1.13728	0.918046	1.40887
Tyramine O-sulfate	Weighted mode	21	-0.157701	0.107539	0.158071	-0.368477	0.0530745	0.854105	0.691787	1.05451
4-methylguaiacol sulfate	MR Egger	14	-0.0238642	0.109257	0.83077	-0.238007	0.190279	0.976418	0.788197	1.20959
4-methylguaiacol sulfate	Weighted median	14	-0.000235229	0.068661	0.997266	-0.134811	0.13434	0.999765	0.873881	1.14378
4-methylguaiacol sulfate	Inverse variance weighted	14	0.04054	0.0485072	0.403295	-0.0545342	0.135614	1.04137	0.946926	1.14524
4-methylguaiacol sulfate	Simple mode	14	-0.0274498	0.103144	0.794312	-0.229611	0.174712	0.972923	0.794842	1.1909
4-methylguaiacol sulfate	Weighted mode	14	-0.0300778	0.0865126	0.733653	-0.199642	0.139487	0.97037	0.819024	1.14968
3-hydroxypyridine sulfate	MR Egger	23	0.0298967	0.129819	0.820091	-0.224548	0.284342	1.03035	0.798877	1.32889
3-hydroxypyridine sulfate	Weighted median	23	0.118451	0.0728946	0.10417	-0.0244222	0.261325	1.12575	0.975874	1.29865
3-hydroxypyridine sulfate	Inverse variance weighted	23	0.0859114	0.0591087	0.1461	-0.0299418	0.201765	1.08971	0.970502	1.22356
3-hydroxypyridine sulfate	Simple mode	23	0.0650097	0.165515	0.698268	-0.2594	0.38942	1.06717	0.771514	1.47612
3-hydroxypyridine sulfate	Weighted mode	23	0.143206	0.148723	0.346063	-0.148292	0.434703	1.15397	0.862179	1.5445
Arabonate/xylonate	MR Egger	25	0.0299085	0.0983917	0.763881	-0.162939	0.222756	1.03036	0.849643	1.24952
Arabonate/xylonate	Weighted median	25	-0.00973936	0.0606415	0.872404	-0.128597	0.109118	0.990308	0.879329	1.11529
Arabonate/xylonate	Inverse variance weighted	25	0.0103182	0.0430657	0.810647	-0.0740906	0.094727	1.01037	0.928588	1.09936
Arabonate/xylonate	Simple mode	25	-0.0338668	0.11185	0.76466	-0.253092	0.185359	0.9667	0.776396	1.20365
Arabonate/xylonate	Weighted mode	25	-0.0076011	0.0943385	0.93645	-0.192505	0.177302	0.992428	0.824891	1.19399
Octadecanedioylcarnitine (C18-DC)	MR Egger	27	0.0165013	0.0396775	0.681043	-0.0612667	0.0942692	1.01664	0.940572	1.09886
Octadecanedioylcarnitine (C18-DC)	Weighted median	27	0.0143035	0.0337253	0.671481	-0.0517982	0.0804051	1.01441	0.94952	1.08373
Octadecanedioylcarnitine (C18-DC)	Inverse variance weighted	27	0.0342838	0.024625	0.16385	-0.0139811	0.0825487	1.03488	0.986116	1.08605
Octadecanedioylcarnitine (C18-DC)	Simple mode	27	0.110738	0.0671048	0.110927	-0.0207872	0.242264	1.1171	0.979427	1.27413
Octadecanedioylcarnitine (C18-DC)	Weighted mode	27	0.0197341	0.032151	0.544686	-0.0432819	0.0827501	1.01993	0.957641	1.08627
Phenylacetylcarnitine	MR Egger	26	-0.01821	0.0944008	0.84866	-0.203235	0.166816	0.981955	0.816086	1.18154
Phenylacetylcarnitine	Weighted median	26	-0.00992751	0.0538489	0.853732	-0.115471	0.0956163	0.990122	0.890946	1.10034
Phenylacetylcarnitine	Inverse variance weighted	26	0.0171213	0.0385484	0.656934	-0.0584335	0.092676	1.01727	0.943241	1.09711
Phenylacetylcarnitine	Simple mode	26	-0.01351	0.093246	0.885963	-0.196272	0.169252	0.986581	0.821789	1.18442
Phenylacetylcarnitine	Weighted mode	26	-0.01351	0.0786049	0.864922	-0.167576	0.140556	0.986581	0.845713	1.15091
Ethylparaben sulfate	MR Egger	16	0.0238122	0.142499	0.869678	-0.255487	0.303111	1.0241	0.774539	1.35407
Ethylparaben sulfate	Weighted median	16	0.00634327	0.0751309	0.932715	-0.140913	0.1536	1.00636	0.868565	1.16602
Ethylparaben sulfate	Inverse variance weighted	16	-0.0589287	0.0603422	0.328779	-0.177199	0.0593419	0.942774	0.837613	1.06114
Ethylparaben sulfate	Simple mode	16	0.0821875	0.14267	0.573113	-0.197446	0.361821	1.08566	0.820824	1.43594
Ethylparaben sulfate	Weighted mode	16	0.0588705	0.11972	0.630026	-0.175782	0.293522	1.06064	0.838801	1.34114
Sphingomyelin (d18:1/20:2, d18:2/20:1, d16:1/22:2)	MR Egger	26	0.0837754	0.0651219	0.210561	-0.0438635	0.211414	1.08738	0.957085	1.23542
Sphingomyelin (d18:1/20:2, d18:2/20:1, d16:1/22:2)	Weighted median	26	0.0305588	0.0477779	0.522433	-0.063086	0.124204	1.03103	0.938863	1.13225
Sphingomyelin (d18:1/20:2, d18:2/20:1, d16:1/22:2)	Inverse variance weighted	26	0.0243341	0.0333486	0.465581	-0.0410291	0.0896972	1.02463	0.959801	1.09384
Sphingomyelin (d18:1/20:2, d18:2/20:1, d16:1/22:2)	Simple mode	26	0.0333622	0.0878276	0.707257	-0.13878	0.205504	1.03392	0.87042	1.22814
Sphingomyelin (d18:1/20:2, d18:2/20:1, d16:1/22:2)	Weighted mode	26	0.0196685	0.0588771	0.74112	-0.0957306	0.135068	1.01986	0.908709	1.14461
Sphingomyelin (d18:1/20:1, d18:2/20:0)	MR Egger	27	-0.00559869	0.0660698	0.933144	-0.135095	0.123898	0.994417	0.873632	1.1319
Sphingomyelin (d18:1/20:1, d18:2/20:0)	Weighted median	27	-0.0672552	0.047546	0.157207	-0.160445	0.025935	0.934957	0.851764	1.02627
Sphingomyelin (d18:1/20:1, d18:2/20:0)	Inverse variance weighted	27	-0.0812578	0.0344964	0.0184956	-0.148871	-0.0136448	0.921956	0.861681	0.986448
Sphingomyelin (d18:1/20:1, d18:2/20:0)	Simple mode	27	-0.0373376	0.0712912	0.6049	-0.177068	0.102393	0.963351	0.837723	1.10782
Sphingomyelin (d18:1/20:1, d18:2/20:0)	Weighted mode	27	-0.0624656	0.0443916	0.171225	-0.149473	0.0245418	0.939445	0.861162	1.02485
Behenoyl sphingomyelin (d18:1/22:0)	MR Egger	18	0.0897019	0.126325	0.487872	-0.157896	0.337299	1.09385	0.853939	1.40116
Behenoyl sphingomyelin (d18:1/22:0)	Weighted median	18	-0.0251017	0.0657379	0.702576	-0.153948	0.103745	0.975211	0.857316	1.10932
Behenoyl sphingomyelin (d18:1/22:0)	Inverse variance weighted	18	0.00692686	0.0532072	0.896419	-0.0973592	0.111213	1.00695	0.90723	1.11763
Behenoyl sphingomyelin (d18:1/22:0)	Simple mode	18	-0.00388408	0.102544	0.970227	-0.20487	0.197102	0.996123	0.814753	1.21787
Behenoyl sphingomyelin (d18:1/22:0)	Weighted mode	18	-0.013501	0.0897729	0.882227	-0.189456	0.162454	0.98659	0.827409	1.17639
Propyl 4-hydroxybenzoate sulfate	MR Egger	25	-0.0183367	0.114333	0.873982	-0.24243	0.205756	0.98183	0.784719	1.22845
Propyl 4-hydroxybenzoate sulfate	Weighted median	25	0.014152	0.0603257	0.814524	-0.104086	0.13239	1.01425	0.901147	1.14155
Propyl 4-hydroxybenzoate sulfate	Inverse variance weighted	25	-0.0181761	0.0424325	0.668394	-0.101344	0.0649916	0.981988	0.903622	1.06715
Propyl 4-hydroxybenzoate sulfate	Simple mode	25	0.0644481	0.095874	0.507866	-0.123465	0.252361	1.06657	0.883853	1.28706
Propyl 4-hydroxybenzoate sulfate	Weighted mode	25	0.0406812	0.0892475	0.652614	-0.134244	0.215606	1.04152	0.874377	1.24061
4-methoxyphenol sulfate	MR Egger	20	0.0400313	0.118869	0.740187	-0.192953	0.273015	1.04084	0.824521	1.31392
4-methoxyphenol sulfate	Weighted median	20	0.0277668	0.0644958	0.666816	-0.0986449	0.154179	1.02816	0.906064	1.1667
4-methoxyphenol sulfate	Inverse variance weighted	20	0.0258637	0.0469893	0.582033	-0.0662352	0.117963	1.0262	0.935911	1.1252
4-methoxyphenol sulfate	Simple mode	20	-0.00855062	0.121891	0.944807	-0.247456	0.230355	0.991486	0.780784	1.25905
4-methoxyphenol sulfate	Weighted mode	20	0.0237346	0.100271	0.815419	-0.172797	0.220266	1.02402	0.841309	1.24641
Umbelliferone sulfate	MR Egger	21	-0.0380291	0.0526846	0.479192	-0.141291	0.0652327	0.962685	0.868237	1.06741
Umbelliferone sulfate	Weighted median	21	0.0131974	0.0407385	0.745972	-0.06665	0.0930449	1.01328	0.935523	1.09751
Umbelliferone sulfate	Inverse variance weighted	21	0.0126026	0.0294912	0.669137	-0.0452002	0.0704054	1.01268	0.955806	1.07294
Umbelliferone sulfate	Simple mode	21	0.0365404	0.0687939	0.60116	-0.0982957	0.171376	1.03722	0.906381	1.18694
Umbelliferone sulfate	Weighted mode	21	0.0265169	0.0547566	0.633456	-0.0808061	0.13384	1.02687	0.922373	1.14321
Sphingomyelin (d18:1/20:0, d16:1/22:0)	MR Egger	24	0.0129517	0.072848	0.860514	-0.12983	0.155734	1.01304	0.878244	1.16852
Sphingomyelin (d18:1/20:0, d16:1/22:0)	Weighted median	24	-0.0347966	0.0445678	0.434946	-0.122149	0.0525563	0.965802	0.885016	1.05396
Sphingomyelin (d18:1/20:0, d16:1/22:0)	Inverse variance weighted	24	-0.0289777	0.0320011	0.36519	-0.0916999	0.0337446	0.971438	0.912379	1.03432
Sphingomyelin (d18:1/20:0, d16:1/22:0)	Simple mode	24	-0.0595433	0.0700185	0.403872	-0.196779	0.0776929	0.942195	0.821372	1.08079
Sphingomyelin (d18:1/20:0, d16:1/22:0)	Weighted mode	24	-0.0403952	0.0430514	0.35784	-0.124776	0.0439856	0.96041	0.882695	1.04497
6-hydroxyindole sulfate	MR Egger	16	-0.117981	0.107995	0.293071	-0.329651	0.0936892	0.888713	0.719174	1.09822
6-hydroxyindole sulfate	Weighted median	16	-0.101153	0.0657881	0.124157	-0.230098	0.0277917	0.903795	0.794456	1.02818
6-hydroxyindole sulfate	Inverse variance weighted	16	-0.107896	0.0494841	0.0292263	-0.204885	-0.0109073	0.897721	0.814741	0.989152
6-hydroxyindole sulfate	Simple mode	16	-0.0994467	0.105046	0.358798	-0.305338	0.106444	0.905338	0.736874	1.11232
6-hydroxyindole sulfate	Weighted mode	16	-0.106404	0.096831	0.289152	-0.296193	0.0833845	0.899061	0.743644	1.08696
P-cresol glucuronide	MR Egger	22	0.0778682	0.0949747	0.421947	-0.108282	0.264019	1.08098	0.897374	1.30215
P-cresol glucuronide	Weighted median	22	0.0411591	0.0597436	0.490868	-0.0759384	0.158257	1.04202	0.926873	1.17147
P-cresol glucuronide	Inverse variance weighted	22	0.0433661	0.0431518	0.314913	-0.0412115	0.127944	1.04432	0.959626	1.13649
P-cresol glucuronide	Simple mode	22	0.204481	0.125161	0.117216	-0.0408344	0.449797	1.22689	0.959988	1.56799
P-cresol glucuronide	Weighted mode	22	0.179833	0.11661	0.137966	-0.0487223	0.408387	1.19702	0.952446	1.50439
N-carbamoylalanine	MR Egger	23	-0.0916358	0.0943849	0.342662	-0.27663	0.0933587	0.912437	0.758335	1.09786
N-carbamoylalanine	Weighted median	23	-0.113419	0.0607306	0.0618212	-0.232451	0.00561298	0.892776	0.792589	1.00563
N-carbamoylalanine	Inverse variance weighted	23	-0.0170494	0.0514269	0.740247	-0.117846	0.0837474	0.983095	0.888833	1.08735
N-carbamoylalanine	Simple mode	23	-0.108514	0.110741	0.337794	-0.325566	0.108538	0.897166	0.722119	1.11465
N-carbamoylalanine	Weighted mode	23	-0.100835	0.0711852	0.170628	-0.240358	0.0386876	0.904082	0.786346	1.03945
Citraconate/glutaconate	MR Egger	25	-0.0312478	0.119093	0.795362	-0.264669	0.202174	0.969235	0.76746	1.22406
Citraconate/glutaconate	Weighted median	25	-0.0465764	0.0683087	0.495333	-0.180462	0.0873087	0.954492	0.834885	1.09123
Citraconate/glutaconate	Inverse variance weighted	25	-0.0824656	0.0578125	0.153744	-0.195778	0.0308469	0.920843	0.822195	1.03133
Citraconate/glutaconate	Simple mode	25	-0.255221	0.143295	0.0875598	-0.536079	0.025637	0.774745	0.585038	1.02597
Citraconate/glutaconate	Weighted mode	25	0.00622002	0.132906	0.96306	-0.254276	0.266716	1.00624	0.775477	1.30567
1,2,3-benzenetriol sulfate (2)	MR Egger	23	0.0873598	0.0469724	0.0769788	-0.00470614	0.179426	1.09129	0.995305	1.19653
1,2,3-benzenetriol sulfate (2)	Weighted median	23	0.0781328	0.0421823	0.063988	-0.00454457	0.16081	1.08127	0.995466	1.17446
1,2,3-benzenetriol sulfate (2)	Inverse variance weighted	23	0.0347063	0.0338279	0.304907	-0.0315964	0.101009	1.03532	0.968898	1.10629
1,2,3-benzenetriol sulfate (2)	Simple mode	23	0.0648258	0.0742821	0.392254	-0.0807672	0.210419	1.06697	0.922408	1.23419
1,2,3-benzenetriol sulfate (2)	Weighted mode	23	0.0504545	0.0389142	0.208219	-0.0258174	0.126726	1.05175	0.974513	1.13511
3-methoxycatechol sulfate (2)	MR Egger	22	-0.0358679	0.0779467	0.650366	-0.188643	0.116908	0.964768	0.828082	1.12402
3-methoxycatechol sulfate (2)	Weighted median	22	-0.0134443	0.0563288	0.811357	-0.123849	0.0969601	0.986646	0.883513	1.10182
3-methoxycatechol sulfate (2)	Inverse variance weighted	22	-0.00774087	0.0402642	0.847545	-0.0866588	0.071177	0.992289	0.91699	1.07377
3-methoxycatechol sulfate (2)	Simple mode	22	-0.0157575	0.0954292	0.870427	-0.202799	0.171284	0.984366	0.816443	1.18683
3-methoxycatechol sulfate (2)	Weighted mode	22	-0.00919145	0.0814269	0.911198	-0.168788	0.150405	0.990851	0.844688	1.16231
C-glycosyltryptophan	MR Egger	32	0.00703773	0.0923376	0.939752	-0.173944	0.18802	1.00706	0.840344	1.20686
C-glycosyltryptophan	Weighted median	32	-0.0245328	0.0528432	0.642465	-0.128106	0.07904	0.975766	0.879761	1.08225
C-glycosyltryptophan	Inverse variance weighted	32	0.00479997	0.0375012	0.898153	-0.0687023	0.0783022	1.00481	0.933605	1.08145
C-glycosyltryptophan	Simple mode	32	0.00159125	0.103173	0.987793	-0.200628	0.203811	1.00159	0.818217	1.22607
C-glycosyltryptophan	Weighted mode	32	-0.0167783	0.10083	0.868921	-0.214406	0.180849	0.983362	0.807021	1.19823
3-methoxycatechol sulfate (1)	MR Egger	22	-0.0566856	0.0559418	0.323021	-0.166332	0.0529602	0.944891	0.846765	1.05439
3-methoxycatechol sulfate (1)	Weighted median	22	-0.0262917	0.0564052	0.641128	-0.136846	0.0842625	0.974051	0.872105	1.08791
3-methoxycatechol sulfate (1)	Inverse variance weighted	22	-0.0480287	0.0348776	0.168493	-0.116389	0.0203314	0.953106	0.890129	1.02054
3-methoxycatechol sulfate (1)	Simple mode	22	-0.0460327	0.0931611	0.626351	-0.228629	0.136563	0.955011	0.795624	1.14633
3-methoxycatechol sulfate (1)	Weighted mode	22	-0.030016	0.0488247	0.54531	-0.125712	0.0656804	0.97043	0.881868	1.06789
Sphingomyelin (d18:1/22:1, d18:2/22:0, d16:1/24:1)	MR Egger	22	0.0515177	0.0943706	0.591167	-0.133449	0.236484	1.05287	0.875072	1.26679
Sphingomyelin (d18:1/22:1, d18:2/22:0, d16:1/24:1)	Weighted median	22	-0.0482415	0.0561436	0.390201	-0.158283	0.0617999	0.952904	0.853608	1.06375
Sphingomyelin (d18:1/22:1, d18:2/22:0, d16:1/24:1)	Inverse variance weighted	22	-0.0181067	0.0431169	0.674526	-0.102616	0.0664024	0.982056	0.902474	1.06866
Sphingomyelin (d18:1/22:1, d18:2/22:0, d16:1/24:1)	Simple mode	22	-0.0820967	0.0907638	0.375986	-0.259994	0.0958004	0.921183	0.771056	1.10054
Sphingomyelin (d18:1/22:1, d18:2/22:0, d16:1/24:1)	Weighted mode	22	-0.0584477	0.0728189	0.431171	-0.201173	0.0842774	0.943228	0.817771	1.08793
Arabitol/xylitol	MR Egger	24	-0.0157225	0.111143	0.888792	-0.233562	0.202117	0.9844	0.791708	1.22399
Arabitol/xylitol	Weighted median	24	0.0412157	0.0632848	0.514869	-0.0828224	0.165254	1.04208	0.920515	1.17969
Arabitol/xylitol	Inverse variance weighted	24	0.020728	0.0456457	0.649753	-0.0687377	0.110194	1.02094	0.933572	1.11649
Arabitol/xylitol	Simple mode	24	0.0471505	0.113407	0.681438	-0.175128	0.269429	1.04828	0.83935	1.30922
Arabitol/xylitol	Weighted mode	24	0.0365025	0.103166	0.726695	-0.165703	0.238708	1.03718	0.847298	1.26961
3-hydroxyhexanoate	MR Egger	17	-0.137733	0.147704	0.365849	-0.427233	0.151767	0.871331	0.652311	1.16389
3-hydroxyhexanoate	Weighted median	17	0.0581053	0.0797808	0.466423	-0.0982651	0.214476	1.05983	0.906409	1.23921
3-hydroxyhexanoate	Inverse variance weighted	17	0.0673974	0.062062	0.277492	-0.054244	0.189039	1.06972	0.947201	1.20809
3-hydroxyhexanoate	Simple mode	17	-0.0676491	0.127936	0.604221	-0.318404	0.183105	0.934588	0.727309	1.20094
3-hydroxyhexanoate	Weighted mode	17	0.0834183	0.104442	0.436157	-0.121287	0.288124	1.087	0.885779	1.33392
Sphingomyelin (d18:1/22:2, d18:2/22:1, d16:1/24:2)	MR Egger	19	-0.110129	0.0949057	0.261923	-0.296144	0.0758865	0.895719	0.74368	1.07884
Sphingomyelin (d18:1/22:2, d18:2/22:1, d16:1/24:2)	Weighted median	19	-0.043802	0.0575188	0.446344	-0.156539	0.068935	0.957143	0.855098	1.07137
Sphingomyelin (d18:1/22:2, d18:2/22:1, d16:1/24:2)	Inverse variance weighted	19	-0.0246176	0.0428569	0.565687	-0.108617	0.0593818	0.975683	0.897074	1.06118
Sphingomyelin (d18:1/22:2, d18:2/22:1, d16:1/24:2)	Simple mode	19	-0.0628868	0.093362	0.509136	-0.245876	0.120103	0.93905	0.782019	1.12761
Sphingomyelin (d18:1/22:2, d18:2/22:1, d16:1/24:2)	Weighted mode	19	-0.0546931	0.0695076	0.441599	-0.190928	0.0815419	0.946776	0.826192	1.08496
3beta-hydroxy-5-cholestenoate	MR Egger	27	0.00778953	0.0541181	0.886705	-0.098282	0.113861	1.00782	0.906393	1.1206
3beta-hydroxy-5-cholestenoate	Weighted median	27	0.0135957	0.0460179	0.767655	-0.0765994	0.103791	1.01369	0.926261	1.10937
3beta-hydroxy-5-cholestenoate	Inverse variance weighted	27	0.00736387	0.0316532	0.816039	-0.0546763	0.0694041	1.00739	0.946792	1.07187
3beta-hydroxy-5-cholestenoate	Simple mode	27	-0.0230529	0.0745539	0.759626	-0.169179	0.123073	0.977211	0.844358	1.13097
3beta-hydroxy-5-cholestenoate	Weighted mode	27	0.00337223	0.0417211	0.936198	-0.0784011	0.0851456	1.00338	0.924593	1.08888
N-acetylkynurenine (2)	MR Egger	17	0.0100389	0.0400281	0.805375	-0.0684162	0.088494	1.01009	0.933872	1.09253
N-acetylkynurenine (2)	Weighted median	17	0.000998356	0.0294722	0.972977	-0.0567671	0.0587638	1.001	0.944814	1.06052
N-acetylkynurenine (2)	Inverse variance weighted	17	0.0201464	0.0252397	0.424753	-0.0293234	0.0696162	1.02035	0.971102	1.0721
N-acetylkynurenine (2)	Simple mode	17	0.0392804	0.0677641	0.570214	-0.0935372	0.172098	1.04006	0.910704	1.18779
N-acetylkynurenine (2)	Weighted mode	17	0.0100728	0.0304137	0.744797	-0.0495381	0.0696836	1.01012	0.951669	1.07217
Dopamine 4-sulfate	MR Egger	23	0.0540953	0.0495139	0.286977	-0.0429519	0.151142	1.05559	0.957957	1.16316
Dopamine 4-sulfate	Weighted median	23	-0.00668549	0.0487772	0.890982	-0.102289	0.0889179	0.993337	0.902769	1.09299
Dopamine 4-sulfate	Inverse variance weighted	23	-0.0482533	0.034844	0.166102	-0.116548	0.0200409	0.952892	0.889988	1.02024
Dopamine 4-sulfate	Simple mode	23	0.0354669	0.0750972	0.641378	-0.111724	0.182657	1.0361	0.894291	1.2004
Dopamine 4-sulfate	Weighted mode	23	0.00870878	0.045928	0.851347	-0.0813101	0.0987277	1.00875	0.921908	1.10377
Sphingomyelin (d17:1/16:0, d18:1/15:0, d16:1/17:0)	MR Egger	30	-0.0338927	0.067549	0.619766	-0.166289	0.0985034	0.966675	0.846802	1.10352
Sphingomyelin (d17:1/16:0, d18:1/15:0, d16:1/17:0)	Weighted median	30	-0.0203005	0.0531508	0.702504	-0.124476	0.083875	0.979904	0.882959	1.08749
Sphingomyelin (d17:1/16:0, d18:1/15:0, d16:1/17:0)	Inverse variance weighted	30	0.00208454	0.0339085	0.950981	-0.0643761	0.0685452	1.00209	0.937652	1.07095
Sphingomyelin (d17:1/16:0, d18:1/15:0, d16:1/17:0)	Simple mode	30	-0.0352679	0.0865894	0.686778	-0.204983	0.134447	0.965347	0.814661	1.1439
Sphingomyelin (d17:1/16:0, d18:1/15:0, d16:1/17:0)	Weighted mode	30	-0.0329569	0.0622678	0.600642	-0.155002	0.089088	0.96758	0.856414	1.09318
Adipoylcarnitine (C6-DC)	MR Egger	23	-0.061484	0.0894209	0.499242	-0.236749	0.113781	0.940368	0.789189	1.12051
Adipoylcarnitine (C6-DC)	Weighted median	23	0.00517924	0.0548815	0.924814	-0.102389	0.112747	1.00519	0.902679	1.11935
Adipoylcarnitine (C6-DC)	Inverse variance weighted	23	0.000961067	0.0405238	0.981079	-0.0784656	0.0803877	1.00096	0.924534	1.08371
Adipoylcarnitine (C6-DC)	Simple mode	23	0.0803204	0.111104	0.47734	-0.137444	0.298085	1.08363	0.871583	1.34728
Adipoylcarnitine (C6-DC)	Weighted mode	23	0.0197498	0.0731152	0.789586	-0.123556	0.163056	1.01995	0.883772	1.1771
Dopamine 3-o-sulfate	MR Egger	25	0.0116373	0.0482582	0.811579	-0.0829489	0.106223	1.01171	0.920398	1.11207
Dopamine 3-o-sulfate	Weighted median	25	-0.0305738	0.0431448	0.478552	-0.115138	0.0539899	0.969889	0.891244	1.05547
Dopamine 3-o-sulfate	Inverse variance weighted	25	-0.0431746	0.0321173	0.178859	-0.106125	0.0197754	0.957744	0.899313	1.01997
Dopamine 3-o-sulfate	Simple mode	25	0.0426661	0.0692444	0.543585	-0.0930529	0.178385	1.04359	0.911145	1.19529
Dopamine 3-o-sulfate	Weighted mode	25	-0.0139946	0.0395913	0.726817	-0.0915936	0.0636043	0.986103	0.912476	1.06567
Lignoceroyl sphingomyelin (d18:1/24:0)	MR Egger	25	-0.209644	0.108876	0.0666154	-0.423041	0.00375354	0.810873	0.655052	1.00376
Lignoceroyl sphingomyelin (d18:1/24:0)	Weighted median	25	-0.0321992	0.0626334	0.607189	-0.154961	0.0905622	0.968314	0.856449	1.09479
Lignoceroyl sphingomyelin (d18:1/24:0)	Inverse variance weighted	25	-0.0363919	0.0437186	0.405176	-0.12208	0.0492966	0.964262	0.885077	1.05053
[truncated: 3,297 more rows]

## Sheet: Sheet6
Supplemental Table S6. Heterogeneity and pleiotropy analysis of blood metabolites to dental caries
exposure	Heterogeneity			Pleiotropy		MR-PRESSO
	method	Cochran's Q	p-value	egger_intercept	p-value	p-value
Carnitine	MR Egger	23.8004	0.414929	-0.00830501	0.326895	0.519
Carnitine	Inverse variance weighted	24.8388	0.414563	-0.00830501	0.326895	0.519
Benzoate	MR Egger	12.9566	0.675927	-0.0140025	0.186618	0.592
Benzoate	Inverse variance weighted	14.8606	0.605525	-0.0140025	0.186618	0.592
Maltotriose	MR Egger	16.4264	0.745235	-0.00742522	0.467914	0.754
Maltotriose	Inverse variance weighted	16.973	0.764853	-0.00742522	0.467914	0.754
Hippurate	MR Egger	28.3793	0.0284738	0.00199835	0.898934	0.064
Hippurate	Inverse variance weighted	28.4088	0.0403824	0.00199835	0.898934	0.064
Methionine sulfoxide	MR Egger	31.6785	0.107017	0.00770579	0.541039	0.147
Methionine sulfoxide	Inverse variance weighted	32.2087	0.1219	0.00770579	0.541039	0.147
Xanthurenate	MR Egger	17.8291	0.766693	-0.0257114	0.0418271	0.574
Xanthurenate	Inverse variance weighted	22.4751	0.55093	-0.0257114	0.0418271	0.574
N-alpha-acetylornithine	MR Egger	12.9402	0.841617	-0.00742119	0.572553	0.865
N-alpha-acetylornithine	Inverse variance weighted	13.27	0.865503	-0.00742119	0.572553	0.865
3-methylhistidine	MR Egger	18.3214	0.863769	-0.000734663	0.939884	0.892
3-methylhistidine	Inverse variance weighted	18.3272	0.893202	-0.000734663	0.939884	0.892
Glycerophosphorylcholine (GPC)	MR Egger	33.4274	0.304296	0.0097575	0.332458	0.315
Glycerophosphorylcholine (GPC)	Inverse variance weighted	34.5087	0.303678	0.0097575	0.332458	0.315
Phenylacetate	MR Egger	12.0892	0.978884	-0.0103629	0.28914	0.971
Phenylacetate	Inverse variance weighted	13.2643	0.973095	-0.0103629	0.28914	0.971
3-methyl-2-oxovalerate	MR Egger	14.7783	0.467499	0.00307506	0.865181	0.528
3-methyl-2-oxovalerate	Inverse variance weighted	14.8082	0.538731	0.00307506	0.865181	0.528
Tartarate	MR Egger	17.5593	0.616414	-0.00717823	0.508939	0.661
Tartarate	Inverse variance weighted	18.0116	0.64827	-0.00717823	0.508939	0.661
Suberate (C8-DC)	MR Egger	27.6321	0.325065	-0.00365144	0.683996	0.399
Suberate (C8-DC)	Inverse variance weighted	27.8195	0.367396	-0.00365144	0.683996	0.399
5-hydroxylysine	MR Egger	23.3863	0.664095	-0.00802803	0.295241	0.631
5-hydroxylysine	Inverse variance weighted	24.5257	0.653511	-0.00802803	0.295241	0.631
3-phenylpropionate hydrocinnamate	MR Egger	19.9025	0.75192	-0.0023232	0.806282	0.783
3-phenylpropionate hydrocinnamate	Inverse variance weighted	19.9639	0.793262	-0.0023232	0.806282	0.783
Kynurenine	MR Egger	21.4298	0.554859	0.0441024	0.0020945	0.085
Kynurenine	Inverse variance weighted	33.4429	0.0950675	0.0441024	0.0020945	0.085
N-acetylglutamate	MR Egger	17.1554	0.512445	0.0179565	0.198257	0.436
N-acetylglutamate	Inverse variance weighted	18.9398	0.460704	0.0179565	0.198257	0.436
Glycerol 3-phosphate	MR Egger	40.9855	0.0690672	-0.00873424	0.410094	0.061
Glycerol 3-phosphate	Inverse variance weighted	41.9728	0.0719583	-0.00873424	0.410094	0.061
Imidazole lactate	MR Egger	38.8398	0.0504996	-0.0038213	0.666666	0.072
Imidazole lactate	Inverse variance weighted	39.1233	0.0617418	-0.0038213	0.666666	0.072
4-guanidinobutanoate	MR Egger	18.7754	0.405777	0.00745135	0.360193	0.338
4-guanidinobutanoate	Inverse variance weighted	19.6949	0.41314	0.00745135	0.360193	0.338
Glucuronate	MR Egger	20.4471	0.0846085	0.0229702	0.193716	0.057
Glucuronate	Inverse variance weighted	23.4016	0.0540408	0.0229702	0.193716	0.057
Ribitol	MR Egger	29.5911	0.589022	0.0068797	0.267594	0.643
Ribitol	Inverse variance weighted	30.8641	0.573848	0.0068797	0.267594	0.643
Glycodeoxycholate	MR Egger	13.7713	0.743873	-0.0120652	0.308604	0.772
Glycodeoxycholate	Inverse variance weighted	14.8692	0.730876	-0.0120652	0.308604	0.772
Theobromine	MR Egger	19.317	0.734878	-0.00937688	0.416548	0.767
Theobromine	Inverse variance weighted	20.0005	0.746801	-0.00937688	0.416548	0.767
Quinate	MR Egger	19.1735	0.381215	0.0186973	0.0754127	0.321
Quinate	Inverse variance weighted	22.9659	0.238847	0.0186973	0.0754127	0.321
Gentisate	MR Egger	37.6343	0.0654574	0.00566567	0.636148	0.089
Gentisate	Inverse variance weighted	37.966	0.0784006	0.00566567	0.636148	0.089
Theophylline	MR Egger	20.1944	0.630156	-0.0237424	0.047124	0.441
Theophylline	Inverse variance weighted	24.5946	0.428052	-0.0237424	0.047124	0.441
1,5-anhydroglucitol (1,5-ag)	MR Egger	48.829	0.0120386	0.00999543	0.290613	0.01
1,5-anhydroglucitol (1,5-ag)	Inverse variance weighted	50.7799	0.0102767	0.00999543	0.290613	0.01
1-stearoyl-2-arachidonoyl-GPI (18:0/20:4)	MR Egger	14.1745	0.861986	0.00266534	0.808045	0.889
1-stearoyl-2-arachidonoyl-GPI (18:0/20:4)	Inverse variance weighted	14.2351	0.892927	0.00266534	0.808045	0.889
Indolelactate	MR Egger	22.1656	0.626164	0.0164339	0.110889	0.538
Indolelactate	Inverse variance weighted	24.8972	0.524803	0.0164339	0.110889	0.538
Docosahexaenoate DHA; 22:6n3	MR Egger	28.1802	0.0800214	0.00241523	0.821217	0.117
Docosahexaenoate DHA; 22:6n3	Inverse variance weighted	28.2581	0.10343	0.00241523	0.821217	0.117
1-stearoyl-2-oleoyl-GPS (18:0/18:1)	MR Egger	14.7693	0.677745	0.00787431	0.633296	0.732
1-stearoyl-2-oleoyl-GPS (18:0/18:1)	Inverse variance weighted	15.0048	0.722291	0.00787431	0.633296	0.732
1-myristoyl-2-palmitoyl-gpc (14:0/16:0)	MR Egger	14.6106	0.405279	0.0157822	0.268097	0.419
1-myristoyl-2-palmitoyl-gpc (14:0/16:0)	Inverse variance weighted	15.9987	0.382136	0.0157822	0.268097	0.419
Paraxanthine in elite athletes	MR Egger	43.9316	0.0618496	-0.00262845	0.805048	0.088
Paraxanthine in elite athletes	Inverse variance weighted	44.0194	0.0766086	-0.00262845	0.805048	0.088
4-methyl-2-oxopentanoate	MR Egger	9.34886	0.499346	-0.00981796	0.643624	0.583
4-methyl-2-oxopentanoate	Inverse variance weighted	9.57638	0.568845	-0.00981796	0.643624	0.583
3-indoxyl sulfate	MR Egger	26.2138	0.124342	0.0155203	0.178745	0.097
3-indoxyl sulfate	Inverse variance weighted	28.9034	0.089679	0.0155203	0.178745	0.097
Sphingosine 1-phosphate	MR Egger	11.8046	0.693754	-0.00549486	0.561281	0.797
Sphingosine 1-phosphate	Inverse variance weighted	12.1576	0.733061	-0.00549486	0.561281	0.797
Alpha-hydroxyisocaproate	MR Egger	20.3003	0.439292	0.0119672	0.289697	0.462
Alpha-hydroxyisocaproate	Inverse variance weighted	21.501	0.428738	0.0119672	0.289697	0.462
1-stearoyl-GPI (18:0)	MR Egger	22.8126	0.118836	-0.0105566	0.546746	0.14
1-stearoyl-GPI (18:0)	Inverse variance weighted	23.3531	0.138103	-0.0105566	0.546746	0.14
1,2-dipalmitoyl-gpc (16:0/16:0)	MR Egger	36.4561	0.0649584	0.00306981	0.710489	0.097
1,2-dipalmitoyl-gpc (16:0/16:0)	Inverse variance weighted	36.6617	0.0801548	0.00306981	0.710489	0.097
Maleate	MR Egger	33.132	0.0447734	0.0111965	0.49183	0.033
Maleate	Inverse variance weighted	33.9043	0.0502354	0.0111965	0.49183	0.033
Isovalerate (i5:0)	MR Egger	17.4877	0.290555	-0.00906197	0.594729	0.353
Isovalerate (i5:0)	Inverse variance weighted	17.8322	0.333817	-0.00906197	0.594729	0.353
4-acetylphenol sulfate	MR Egger	24.6475	0.134937	-0.00300817	0.77314	0.129
4-acetylphenol sulfate	Inverse variance weighted	24.7648	0.16843	-0.00300817	0.77314	0.129
Phenyllactate (PLA) in elite athletes	MR Egger	19.6011	0.719217	-0.00471487	0.569595	0.767
Phenyllactate (PLA) in elite athletes	Inverse variance weighted	19.9336	0.750301	-0.00471487	0.569595	0.767
N-acetylaspartate (naa)	MR Egger	13.4841	0.762048	0.00747441	0.343269	0.744
N-acetylaspartate (naa)	Inverse variance weighted	14.4316	0.757976	0.00747441	0.343269	0.744
Palmitoylcarnitine (Metabolon platform)	MR Egger	32.8602	0.166191	0.000341351	0.972116	0.2
Palmitoylcarnitine (Metabolon platform)	Inverse variance weighted	32.8618	0.201668	0.000341351	0.972116	0.2
Erythritol in elite athletes	MR Egger	18.1217	0.641292	-0.00115816	0.847376	0.647
Erythritol in elite athletes	Inverse variance weighted	18.1596	0.696482	-0.00115816	0.847376	0.647
Hexanoylcarnitine (Biocrates platform)	MR Egger	20.5258	0.425498	0.013196	0.251892	0.422
Hexanoylcarnitine (Biocrates platform)	Inverse variance weighted	21.9546	0.402133	0.013196	0.251892	0.422
Acetylcarnitine (Biocrates platform)	MR Egger	25.3927	0.148019	-0.00982807	0.585336	0.182
Acetylcarnitine (Biocrates platform)	Inverse variance weighted	25.8044	0.172369	-0.00982807	0.585336	0.182
Iminodiacetate (IDA)	MR Egger	12.2818	0.657588	0.0125615	0.324249	0.658
Iminodiacetate (IDA)	Inverse variance weighted	13.3206	0.649187	0.0125615	0.324249	0.658
Cysteine s-sulfate	MR Egger	17.7747	0.217236	-0.00465498	0.770675	0.298
Cysteine s-sulfate	Inverse variance weighted	17.8868	0.268662	-0.00465498	0.770675	0.298
Oxalate (ethanedioate)	MR Egger	33.8149	0.0512935	-0.0115231	0.275443	0.058
Oxalate (ethanedioate)	Inverse variance weighted	35.7376	0.0438673	-0.0115231	0.275443	0.058
DHEAS	MR Egger	31.6656	0.877323	-0.00693976	0.281863	0.853
DHEAS	Inverse variance weighted	32.854	0.868825	-0.00693976	0.281863	0.853
3-hydroxymyristate	MR Egger	18.9105	0.397354	0.00320847	0.809813	0.479
3-hydroxymyristate	Inverse variance weighted	18.9732	0.458559	0.00320847	0.809813	0.479
Homoarginine	MR Egger	38.3755	0.072116	-0.0164663	0.10175	0.042
Homoarginine	Inverse variance weighted	42.4547	0.039263	-0.0164663	0.10175	0.042
1-oleoylglycerol (18:1)	MR Egger	23.3294	0.716386	-0.00534998	0.608492	0.767
1-oleoylglycerol (18:1)	Inverse variance weighted	23.5977	0.748506	-0.00534998	0.608492	0.767
3-methyl-2-oxobutyrate	MR Egger	13.6504	0.847772	0.0145199	0.268885	0.821
3-methyl-2-oxobutyrate	Inverse variance weighted	14.9436	0.825769	0.0145199	0.268885	0.821
Tartronate (hydroxymalonate)	MR Egger	23.802	0.124915	0.0019808	0.825875	0.205
Tartronate (hydroxymalonate)	Inverse variance weighted	23.8719	0.15927	0.0019808	0.825875	0.205
2,3-dihydroxypyridine	MR Egger	27.2917	0.0980405	0.00870509	0.663007	0.101
2,3-dihydroxypyridine	Inverse variance weighted	27.5731	0.119895	0.00870509	0.663007	0.101
3-hydroxyoctanoate	MR Egger	14.0237	0.727542	0.00440178	0.648103	0.794
3-hydroxyoctanoate	Inverse variance weighted	14.2392	0.769574	0.00440178	0.648103	0.794
2-hydroxyoctanoate	MR Egger	22.8893	0.294263	-0.00914811	0.3072	0.339
2-hydroxyoctanoate	Inverse variance weighted	24.1459	0.286041	-0.00914811	0.3072	0.339
Homocitrulline	MR Egger	22.7075	0.700621	0.0012548	0.877531	0.765
Homocitrulline	Inverse variance weighted	22.7317	0.746346	0.0012548	0.877531	0.765
Indoleacetate	MR Egger	30.4636	0.293729	0.0133869	0.232027	0.268
Indoleacetate	Inverse variance weighted	32.1503	0.268439	0.0133869	0.232027	0.268
1-linoleoylglycerol (18:2)	MR Egger	15.9424	0.456988	0.0137564	0.412725	0.504
1-linoleoylglycerol (18:2)	Inverse variance weighted	16.6497	0.478331	0.0137564	0.412725	0.504
2-linoleoylglycerol (18:2)	MR Egger	15.5383	0.744824	-0.0114656	0.430393	0.78
2-linoleoylglycerol (18:2)	Inverse variance weighted	16.186	0.759111	-0.0114656	0.430393	0.78
Indolepropionate	MR Egger	23.1082	0.0818702	-0.0050625	0.780246	0.114
Indolepropionate	Inverse variance weighted	23.2325	0.10766	-0.0050625	0.780246	0.114
Threonate	MR Egger	23.5077	0.431473	-0.0237333	0.0513758	0.275
Threonate	Inverse variance weighted	27.8252	0.26748	-0.0237333	0.0513758	0.275
N-acetylglycine	MR Egger	22.8467	0.352208	-0.00463717	0.601383	0.413
N-acetylglycine	Inverse variance weighted	23.1528	0.393147	-0.00463717	0.601383	0.413
Glycolithocholate	MR Egger	30.5446	0.081578	-0.0109306	0.337627	0.08
Glycolithocholate	Inverse variance weighted	31.9452	0.0783358	-0.0109306	0.337627	0.08
EDTA	MR Egger	17.599	0.173349	0.0191036	0.275021	0.179
EDTA	Inverse variance weighted	19.357	0.15175	0.0191036	0.275021	0.179
1-methylhistidine	MR Egger	21.9117	0.741851	-0.0108383	0.316717	0.763
1-methylhistidine	Inverse variance weighted	22.9524	0.73542	-0.0108383	0.316717	0.763
Citramalate	MR Egger	20.8438	0.530406	0.00516349	0.603944	0.584
Citramalate	Inverse variance weighted	21.1208	0.573708	0.00516349	0.603944	0.584
3-hydroxydecanoate	MR Egger	20.3462	0.0869074	-0.00521683	0.690316	0.111
3-hydroxydecanoate	Inverse variance weighted	20.606	0.112163	-0.00521683	0.690316	0.111
1,3-dimethylurate	MR Egger	17.1953	0.840214	-0.00664496	0.561851	0.869
1,3-dimethylurate	Inverse variance weighted	17.5414	0.86123	-0.00664496	0.561851	0.869
Galactonate	MR Egger	13.1799	0.512413	-0.0029774	0.859152	0.528
Galactonate	Inverse variance weighted	13.2125	0.585886	-0.0029774	0.859152	0.528
Trigonelline	MR Egger	19.7433	0.657343	-0.00860499	0.321487	0.709
Trigonelline	Inverse variance weighted	20.77	0.652256	-0.00860499	0.321487	0.709
Dodecanedioate	MR Egger	18.4553	0.678678	0.000555638	0.961611	0.737
Dodecanedioate	Inverse variance weighted	18.4577	0.732213	0.000555638	0.961611	0.737
Isobutyrylcarnitine (c4)	MR Egger	28.2545	0.607999	-0.00912084	0.136173	0.581
Isobutyrylcarnitine (c4)	Inverse variance weighted	30.5952	0.537633	-0.00912084	0.136173	0.581
3-methylxanthine	MR Egger	41.8221	0.0135093	-0.00187087	0.876956	0.025
3-methylxanthine	Inverse variance weighted	41.8648	0.0185835	-0.00187087	0.876956	0.025
3-hydroxylaurate	MR Egger	13.7506	0.131477	-0.0196885	0.438232	0.168
3-hydroxylaurate	Inverse variance weighted	14.7558	0.141223	-0.0196885	0.438232	0.168
Pyridoxate	MR Egger	16.8959	0.769081	-0.0136815	0.170684	0.743
Pyridoxate	Inverse variance weighted	18.9019	0.706905	-0.0136815	0.170684	0.743
5-hydroxyhexanoate	MR Egger	21.1415	0.220024	-0.00150651	0.903321	0.28
5-hydroxyhexanoate	Inverse variance weighted	21.1604	0.271397	-0.00150651	0.903321	0.28
Gamma-glutamylvaline	MR Egger	28.3857	0.339742	0.00356788	0.601371	0.462
Gamma-glutamylvaline	Inverse variance weighted	28.6911	0.376034	0.00356788	0.601371	0.462
3-hydroxysebacate	MR Egger	18.1386	0.5132	-0.00343671	0.738972	0.539
3-hydroxysebacate	Inverse variance weighted	18.2529	0.570752	-0.00343671	0.738972	0.539
Propionylglycine	MR Egger	39.0048	0.00441084	-0.0170569	0.214313	0.004
Propionylglycine	Inverse variance weighted	42.3934	0.00245686	-0.0170569	0.214313	0.004
Butyrylglycine	MR Egger	24.0201	0.241515	-0.00257851	0.768832	0.311
Butyrylglycine	Inverse variance weighted	24.1267	0.28696	-0.00257851	0.768832	0.311
Pro-hydroxy-pro	MR Egger	22.8945	0.583724	0.000264047	0.974956	0.638
Pro-hydroxy-pro	Inverse variance weighted	22.8955	0.638852	0.000264047	0.974956	0.638
Propionylcarnitine (c3)	MR Egger	23.0658	0.398021	-0.0137194	0.141105	0.338
Propionylcarnitine (c3)	Inverse variance weighted	25.5093	0.324572	-0.0137194	0.141105	0.338
Adrenate (22:4n6)	MR Egger	38.6717	0.0153842	0.000350923	0.9635	0.147
Adrenate (22:4n6)	Inverse variance weighted	38.6754	0.0215298	0.000350923	0.9635	0.147
Docosatrienoate (22:3n3)	MR Egger	19.5737	0.54839	0.0110123	0.191681	0.484
Docosatrienoate (22:3n3)	Inverse variance weighted	21.3937	0.496535	0.0110123	0.191681	0.484
Docosadienoate (22:2n6)	MR Egger	16.2089	0.643296	-0.0037377	0.798378	0.671
Docosadienoate (22:2n6)	Inverse variance weighted	16.276	0.699358	-0.0037377	0.798378	0.671
3-carboxy-4-methyl-5-propyl-2-furanpropanoate (cmpf)	MR Egger	19.2544	0.155454	0.0119609	0.503871	0.224
3-carboxy-4-methyl-5-propyl-2-furanpropanoate (cmpf)	Inverse variance weighted	19.9018	0.175734	0.0119609	0.503871	0.224
Docosapentaenoate n3 DPA; 22:5n3	MR Egger	24.5763	0.317764	-0.0110387	0.34169	0.317
Docosapentaenoate n3 DPA; 22:5n3	Inverse variance weighted	25.6314	0.318575	-0.0110387	0.34169	0.317
3-hydroxy-2-ethylpropionate	MR Egger	29.7497	0.325515	-0.0181475	0.0849118	0.249
3-hydroxy-2-ethylpropionate	Inverse variance weighted	33.2745	0.225783	-0.0181475	0.0849118	0.249
Myristoleate (14:1n5)	MR Egger	17.3872	0.627704	-0.00191022	0.878514	0.669
Myristoleate (14:1n5)	Inverse variance weighted	17.4112	0.685898	-0.00191022	0.878514	0.669
10-undecenoate (11:1n1)	MR Egger	15.7177	0.401054	-0.00513412	0.587585	0.471
10-undecenoate (11:1n1)	Inverse variance weighted	16.0396	0.450199	-0.00513412	0.587585	0.471
1-methyl-4-imidazoleacetate	MR Egger	11.4156	0.994014	-0.0130313	0.150272	0.983
1-methyl-4-imidazoleacetate	Inverse variance weighted	13.6129	0.984755	-0.0130313	0.150272	0.983
Sebacate (C10-DC)	MR Egger	9.66329	0.840368	0.0063891	0.350856	0.902
Sebacate (C10-DC)	Inverse variance weighted	10.5905	0.834029	0.0063891	0.350856	0.902
Tauro-beta-muricholate	MR Egger	23.4159	0.495368	0.0109696	0.147249	0.485
Tauro-beta-muricholate	Inverse variance weighted	25.659	0.425968	0.0109696	0.147249	0.485
Octanoylcarnitine (c8)	MR Egger	20.453	0.670743	-0.00739088	0.41099	0.736
Octanoylcarnitine (c8)	Inverse variance weighted	21.1532	0.684037	-0.00739088	0.41099	0.736
Stearidonate (18:4n3)	MR Egger	18.6402	0.770897	-0.00951936	0.322441	0.749
Stearidonate (18:4n3)	Inverse variance weighted	19.6608	0.764383	-0.00951936	0.322441	0.749
Decanoylcarnitine (C10)	MR Egger	18.5023	0.777985	-0.00457405	0.614504	0.84
Decanoylcarnitine (C10)	Inverse variance weighted	18.7627	0.808355	-0.00457405	0.614504	0.84
5-dodecenoate (12:1n7)	MR Egger	5.4357	0.964309	0.0111417	0.432071	0.957
5-dodecenoate (12:1n7)	Inverse variance weighted	6.09311	0.96409	0.0111417	0.432071	0.957
N-acetylisoleucine	MR Egger	20.9751	0.227406	0.0142304	0.379123	0.253
N-acetylisoleucine	Inverse variance weighted	21.9813	0.232818	0.0142304	0.379123	0.253
Campesterol	MR Egger	17.42	0.42628	0.00587478	0.596808	0.533
Campesterol	Inverse variance weighted	17.7178	0.474383	0.00587478	0.596808	0.533
N-acetylthreonine	MR Egger	12.2455	0.907367	0.00770457	0.512587	0.925
N-acetylthreonine	Inverse variance weighted	12.69	0.919094	0.00770457	0.512587	0.925
1-oleoyl-GPC (18:1)	MR Egger	9.29744	0.811538	-0.000326527	0.985866	0.859
1-oleoyl-GPC (18:1)	Inverse variance weighted	9.29776	0.861441	-0.000326527	0.985866	0.859
10-nonadecenoate (19:1n9)	MR Egger	8.02481	0.711079	-0.0178195	0.269958	0.622
10-nonadecenoate (19:1n9)	Inverse variance weighted	9.37428	0.670673	-0.0178195	0.269958	0.622
Piperine	MR Egger	25.2171	0.394039	0.00110576	0.908671	0.467
Piperine	Inverse variance weighted	25.2313	0.449475	0.00110576	0.908671	0.467
Carnitine C14	MR Egger	12.02	0.915386	-0.00647377	0.625134	0.928
Carnitine C14	Inverse variance weighted	12.2662	0.93215	-0.00647377	0.625134	0.928
10-heptadecenoate (17:1n7)	MR Egger	31.9827	0.0434831	-0.00184778	0.924963	0.06
10-heptadecenoate (17:1n7)	Inverse variance weighted	31.9972	0.058588	-0.00184778	0.924963	0.06
1-stearoyl-gpc (18:0)	MR Egger	46.1015	0.0229253	-0.0116439	0.289986	0.017
1-stearoyl-gpc (18:0)	Inverse variance weighted	47.9484	0.0200617	-0.0116439	0.289986	0.017
1-palmitoyl-GPC (16:0)	MR Egger	14.2799	0.918574	-0.00604414	0.568189	0.928
1-palmitoyl-GPC (16:0)	Inverse variance weighted	14.6152	0.931514	-0.00604414	0.568189	0.928
Hyocholate	MR Egger	23.3121	0.178879	-0.00458878	0.570951	0.301
Hyocholate	Inverse variance weighted	23.7436	0.206171	-0.00458878	0.570951	0.301
N-acetylhistidine	MR Egger	15.3756	0.845622	0.0079751	0.314711	0.761
N-acetylhistidine	Inverse variance weighted	16.4342	0.836061	0.0079751	0.314711	0.761
Alpha-hydroxyisovalerate	MR Egger	9.99366	0.968287	3.22898e-05	0.99732	0.979
Alpha-hydroxyisovalerate	Inverse variance weighted	9.99367	0.978994	3.22898e-05	0.99732	0.979
N-acetylproline	MR Egger	19.1605	0.446581	-0.0125409	0.255202	0.44
N-acetylproline	Inverse variance weighted	20.5486	0.424113	-0.0125409	0.255202	0.44
Stachydrine	MR Egger	38.9944	0.0141327	-0.0180401	0.207622	0.006
Stachydrine	Inverse variance weighted	41.9822	0.00912192	-0.0180401	0.207622	0.006
Salicyluric glucuronide	MR Egger	22.6849	0.0910628	-0.00539506	0.746271	0.12
Salicyluric glucuronide	Inverse variance weighted	22.8492	0.117826	-0.00539506	0.746271	0.12
P-cresol sulfate	MR Egger	22.9606	0.239083	-0.0113711	0.437614	0.261
P-cresol sulfate	Inverse variance weighted	23.7203	0.254822	-0.0113711	0.437614	0.261
Gamma-glutamylglycine	MR Egger	32.913	0.133256	-0.00488817	0.478774	0.203
Gamma-glutamylglycine	Inverse variance weighted	33.5937	0.145561	-0.00488817	0.478774	0.203
1-linoleoyl-gpc (18:2)	MR Egger	26.5032	0.490828	-0.0064585	0.428189	0.503
1-linoleoyl-gpc (18:2)	Inverse variance weighted	27.1503	0.510075	-0.0064585	0.428189	0.503
Stearoylcarnitine	MR Egger	12.2257	0.835368	0.00887096	0.516978	0.871
Stearoylcarnitine	Inverse variance weighted	12.6627	0.855384	0.00887096	0.516978	0.871
Eicosenoate (20:1)	MR Egger	29.3477	0.0607089	-0.0167394	0.415405	0.067
Eicosenoate (20:1)	Inverse variance weighted	30.4185	0.0633501	-0.0167394	0.415405	0.067
Aconitate [cis or trans]	MR Egger	21.2889	0.441427	0.00612296	0.510175	0.49
Aconitate [cis or trans]	Inverse variance weighted	21.7439	0.475259	0.00612296	0.510175	0.49
Erythronate	MR Egger	23.9931	0.119622	-0.00715588	0.623865	0.177
Erythronate	Inverse variance weighted	24.3452	0.144041	-0.00715588	0.623865	0.177
Isovalerylcarnitine (C5)	MR Egger	22.9148	0.406552	0.00161042	0.914528	0.486
Isovalerylcarnitine (C5)	Inverse variance weighted	22.9271	0.465034	0.00161042	0.914528	0.486
Linolenate [alpha or gamma; (18:3n3 or 6)]	MR Egger	24.399	0.326668	0.00184172	0.893288	0.387
Linolenate [alpha or gamma; (18:3n3 or 6)]	Inverse variance weighted	24.4194	0.380897	0.00184172	0.893288	0.387
Gamma-glutamylthreonine	MR Egger	30.4026	0.689661	0.00516938	0.472414	0.73
Gamma-glutamylthreonine	Inverse variance weighted	30.9303	0.708306	0.00516938	0.472414	0.73
Laurylcarnitine	MR Egger	33.5401	0.0931802	-0.00326365	0.782566	0.12
Laurylcarnitine	Inverse variance weighted	33.649	0.115627	-0.00326365	0.782566	0.12
Gamma-glutamylmethionine	MR Egger	23.2599	0.445682	0.0196383	0.0523146	0.254
Gamma-glutamylmethionine	Inverse variance weighted	27.4949	0.281917	0.0196383	0.0523146	0.254
Epiandrosterone sulfate	MR Egger	17.7155	0.722717	-0.00176829	0.752087	0.67
Epiandrosterone sulfate	Inverse variance weighted	17.8178	0.767296	-0.00176829	0.752087	0.67
Gamma-glutamyltryptophan	MR Egger	27.6091	0.151591	-0.0021326	0.870484	0.19
Gamma-glutamyltryptophan	Inverse variance weighted	27.6449	0.187751	-0.0021326	0.870484	0.19
7-methylxanthine	MR Egger	26.302	0.238942	-0.00792959	0.568701	0.267
7-methylxanthine	Inverse variance weighted	26.7023	0.268846	-0.00792959	0.568701	0.267
3,7-dimethylurate	MR Egger	38.1728	0.145363	-0.0212054	0.0208721	0.06
3,7-dimethylurate	Inverse variance weighted	45.7404	0.0427696	-0.0212054	0.0208721	0.06
1,7-dimethyluric acid	MR Egger	45.4728	0.0903292	-0.0202525	0.0621585	0.038
1,7-dimethyluric acid	Inverse variance weighted	50.4476	0.0440302	-0.0202525	0.0621585	0.038
1,3,7-trimethylurate	MR Egger	31.4948	0.140022	-0.0070572	0.518154	0.176
1,3,7-trimethylurate	Inverse variance weighted	32.0593	0.156304	-0.0070572	0.518154	0.176
N4-acetylcytidine	MR Egger	35.0911	0.369223	0.000746362	0.918603	0.433
N4-acetylcytidine	Inverse variance weighted	35.1024	0.415659	0.000746362	0.918603	0.433
Indolebutyrate	MR Egger	19.1962	0.689778	-0.00278268	0.80688	0.767
Indolebutyrate	Inverse variance weighted	19.2574	0.738127	-0.00278268	0.80688	0.767
5-acetylamino-6-amino-3-methyluracil	MR Egger	48.0213	0.0342453	0.000320456	0.971928	0.055
5-acetylamino-6-amino-3-methyluracil	Inverse variance weighted	48.0232	0.044099	0.000320456	0.971928	0.055
N1-methylinosine	MR Egger	31.2579	0.218804	-0.0156017	0.227733	0.183
N1-methylinosine	Inverse variance weighted	33.0927	0.194027	-0.0156017	0.227733	0.183
N6-carbamoylthreonyladenosine	MR Egger	36.1679	0.202632	0.00219594	0.785072	0.256
N6-carbamoylthreonyladenosine	Inverse variance weighted	36.2592	0.236639	0.00219594	0.785072	0.256
1-methylxanthine	MR Egger	57.7539	0.000782086	-0.00877737	0.415636	0.001
1-methylxanthine	Inverse variance weighted	59.1621	0.000784302	-0.00877737	0.415636	0.001
N2,n2-dimethylguanosine	MR Egger	14.6076	0.553541	-0.0105826	0.47759	0.611
N2,n2-dimethylguanosine	Inverse variance weighted	15.1365	0.585649	-0.0105826	0.47759	0.611
4-hydroxyhippurate	MR Egger	18.384	0.430637	-0.00721808	0.679179	0.539
4-hydroxyhippurate	Inverse variance weighted	18.5645	0.485075	-0.00721808	0.679179	0.539
3-(3-amino-3-carboxypropyl)uridine	MR Egger	4.87782	0.993111	0.000814597	0.937101	0.999
3-(3-amino-3-carboxypropyl)uridine	Inverse variance weighted	4.88426	0.996299	0.000814597	0.937101	0.999
5,6-dihydrouridine	MR Egger	31.5423	0.389113	-0.00924863	0.302741	0.379
5,6-dihydrouridine	Inverse variance weighted	32.6983	0.383506	-0.00924863	0.302741	0.379
Phenylacetylglutamine	MR Egger	23.2114	0.182596	0.00956959	0.514604	0.241
Phenylacetylglutamine	Inverse variance weighted	23.7813	0.204674	0.00956959	0.514604	0.241
3-hydroxydodecanedioate	MR Egger	21.7302	0.355327	-0.00622308	0.602445	0.411
3-hydroxydodecanedioate	Inverse variance weighted	22.0346	0.39752	-0.00622308	0.602445	0.411
1-arachidonylglycerol (20:4)	MR Egger	19.5644	0.610266	0.00289802	0.754817	0.695
1-arachidonylglycerol (20:4)	Inverse variance weighted	19.6644	0.662061	0.00289802	0.754817	0.695
7-methylguanine	MR Egger	28.8353	0.118011	-0.00312514	0.799013	0.143
7-methylguanine	Inverse variance weighted	28.9266	0.146967	-0.00312514	0.799013	0.143
1-stearoyl-GPE (18:0)	MR Egger	34.6264	0.626243	-0.00860787	0.272847	0.634
1-stearoyl-GPE (18:0)	Inverse variance weighted	35.8644	0.613685	-0.00860787	0.272847	0.634
Phenol sulfate	MR Egger	20.7638	0.291497	-0.008579	0.602958	0.344
Phenol sulfate	Inverse variance weighted	21.0872	0.332005	-0.008579	0.602958	0.344
Oleoylcarnitine	MR Egger	18.3179	0.787321	0.00958125	0.260001	0.775
Oleoylcarnitine	Inverse variance weighted	19.6488	0.764996	0.00958125	0.260001	0.775
Gamma-glutamylisoleucine	MR Egger	3.20158	0.998661	0.00634889	0.509488	1
Gamma-glutamylisoleucine	Inverse variance weighted	3.6598	0.998656	0.00634889	0.509488	1
Malonylcarnitine	MR Egger	16.994	0.590275	0.00406426	0.734374	0.651
Malonylcarnitine	Inverse variance weighted	17.1126	0.645653	0.00406426	0.734374	0.651
1-palmitoleoyl-GPC (16:1)	MR Egger	27.1828	0.709112	0.000913836	0.928878	0.782
1-palmitoleoyl-GPC (16:1)	Inverse variance weighted	27.1909	0.751269	0.000913836	0.928878	0.782
N-methyl-2-pyridone-5-carboxamide	MR Egger	11.4663	0.649075	0.0166009	0.0692569	0.339
N-methyl-2-pyridone-5-carboxamide	Inverse variance weighted	15.3376	0.427386	0.0166009	0.0692569	0.339
Gamma-glutamyl-2-aminobutyrate	MR Egger	21.211	0.568203	0.00961161	0.349982	0.613
Gamma-glutamyl-2-aminobutyrate	Inverse variance weighted	22.1212	0.572033	0.00961161	0.349982	0.613
1-stearoyl-GPG (18:0)	MR Egger	28.7304	0.323486	-0.000857016	0.933458	0.383
1-stearoyl-GPG (18:0)	Inverse variance weighted	28.7382	0.373707	-0.000857016	0.933458	0.383
Hexanoylglycine	MR Egger	19.784	0.708992	-0.016593	0.104298	0.569
Hexanoylglycine	Inverse variance weighted	22.6345	0.598896	-0.016593	0.104298	0.569
Glutamine degradant	MR Egger	27.4063	0.285875	0.00542991	0.541925	0.287
Glutamine degradant	Inverse variance weighted	27.8434	0.315112	0.00542991	0.541925	0.287
5-methyluridine (ribothymidine)	MR Egger	26.4186	0.332273	0.00278173	0.682503	0.378
5-methyluridine (ribothymidine)	Inverse variance weighted	26.6073	0.375783	0.00278173	0.682503	0.378
Cysteine-glutathione disulfide	MR Egger	26.2801	0.392774	-0.00320856	0.743184	0.452
Cysteine-glutathione disulfide	Inverse variance weighted	26.3955	0.44154	-0.00320856	0.743184	0.452
Isovalerylglycine	MR Egger	23.2362	0.388494	-0.00191449	0.815953	0.496
Isovalerylglycine	Inverse variance weighted	23.2949	0.443667	-0.00191449	0.815953	0.496
2-hydroxy-3-methylvalerate	MR Egger	18.728	0.906319	0.00391019	0.668182	0.932
2-hydroxy-3-methylvalerate	Inverse variance weighted	18.9156	0.923432	0.00391019	0.668182	0.932
Homostachydrine	MR Egger	32.6547	0.0668986	-0.00175222	0.892737	0.081
Homostachydrine	Inverse variance weighted	32.6824	0.0867636	-0.00175222	0.892737	0.081
1-arachidonoyl-gpc (20:4n6)	MR Egger	25.639	0.427058	0.000273569	0.964828	0.59
1-arachidonoyl-gpc (20:4n6)	Inverse variance weighted	25.641	0.482966	0.000273569	0.964828	0.59
2-palmitoyl-GPC (16:0)	MR Egger	16.9399	0.259396	0.0193634	0.326169	0.26
2-palmitoyl-GPC (16:0)	Inverse variance weighted	18.1926	0.252673	0.0193634	0.326169	0.26
2-palmitoleoyl-GPC (16:1)	MR Egger	25.502	0.324934	-0.0109336	0.385886	0.35
2-palmitoleoyl-GPC (16:1)	Inverse variance weighted	26.3683	0.334747	-0.0109336	0.385886	0.35
1-arachidonoyl-GPE (20:4n6)	MR Egger	20.7178	0.919156	0.00495979	0.458568	0.939
1-arachidonoyl-GPE (20:4n6)	Inverse variance weighted	21.2812	0.925324	0.00495979	0.458568	0.939
1-palmitoyl-GPE (16:0)	MR Egger	13.668	0.623434	-0.0140073	0.377215	0.641
1-palmitoyl-GPE (16:0)	Inverse variance weighted	14.4929	0.631955	-0.0140073	0.377215	0.641
1-linoleoyl-GPE (18:2)	MR Egger	18.0105	0.969434	-0.000354585	0.960216	0.974
1-linoleoyl-GPE (18:2)	Inverse variance weighted	18.0131	0.977837	-0.000354585	0.960216	0.974
1-oleoyl-GPE (18:1)	MR Egger	21.7373	0.70298	-0.00760976	0.499094	0.737
1-oleoyl-GPE (18:1)	Inverse variance weighted	22.2072	0.726773	-0.00760976	0.499094	0.737
2-hydroxypalmitate	MR Egger	28.6405	0.0379887	0.00471901	0.731996	0.061
2-hydroxypalmitate	Inverse variance weighted	28.8447	0.0503107	0.00471901	0.731996	0.061
Docosapentaenoate (n6 DPA; 22:5n6)	MR Egger	10.8199	0.625906	0.0017272	0.919129	0.713
Docosapentaenoate (n6 DPA; 22:5n6)	Inverse variance weighted	10.8306	0.699292	0.0017272	0.919129	0.713
Gulonate	MR Egger	23.1599	0.230373	-0.00841672	0.539223	0.245
Gulonate	Inverse variance weighted	23.6365	0.258633	-0.00841672	0.539223	0.245
Isobutyrylglycine	MR Egger	29.3479	0.344233	0.00359187	0.68455	0.401
Isobutyrylglycine	Inverse variance weighted	29.5313	0.385967	0.00359187	0.68455	0.401
Glutarylcarnitine (c5-dc)	MR Egger	22.8336	0.784101	-0.00408508	0.640863	0.802
Glutarylcarnitine (c5-dc)	Inverse variance weighted	23.0559	0.812955	-0.00408508	0.640863	0.802
Carnitine C5:1	MR Egger	10.537	0.99195	-0.00763646	0.490971	0.987
Carnitine C5:1	Inverse variance weighted	11.0263	0.992816	-0.00763646	0.490971	0.987
Hydroquinone sulfate	MR Egger	13.908	0.673606	-0.0123827	0.311571	0.712
Hydroquinone sulfate	Inverse variance weighted	14.9957	0.662261	-0.0123827	0.311571	0.712
Beta-hydroxyisovaleroylcarnitine	MR Egger	36.6564	0.346586	-0.0124908	0.181472	0.331
Beta-hydroxyisovaleroylcarnitine	Inverse variance weighted	38.6628	0.307656	-0.0124908	0.181472	0.331
Catechol sulfate	MR Egger	34.7844	0.144412	-0.00334958	0.7081	0.172
Catechol sulfate	Inverse variance weighted	34.9689	0.170775	-0.00334958	0.7081	0.172
7-alpha-hydroxy-3-oxo-4-cholestenoate (7-hoca)	MR Egger	17.3359	0.833987	-0.0102129	0.369854	0.808
7-alpha-hydroxy-3-oxo-4-cholestenoate (7-hoca)	Inverse variance weighted	18.1711	0.83504	-0.0102129	0.369854	0.808
Octadecanedioate	MR Egger	26.708	0.268595	-0.0162638	0.238235	0.278
Octadecanedioate	Inverse variance weighted	28.4106	0.243102	-0.0162638	0.238235	0.278
Tetradecanedioate (C14-DC)	MR Egger	10.4511	0.842031	0.00443448	0.544151	0.881
Tetradecanedioate (C14-DC)	Inverse variance weighted	10.8352	0.865	0.00443448	0.544151	0.881
Hexadecanedioate (C16-DC)	MR Egger	23.6316	0.311247	0.00289343	0.648162	0.424
Hexadecanedioate (C16-DC)	Inverse variance weighted	23.8728	0.353931	0.00289343	0.648162	0.424
Glycerophosphoethanolamine	MR Egger	19.7376	0.657685	0.0132012	0.118202	0.584
Glycerophosphoethanolamine	Inverse variance weighted	22.372	0.557076	0.0132012	0.118202	0.584
Taurolithocholate 3-sulfate	MR Egger	20.6585	0.479963	-0.0088123	0.360206	0.509
Taurolithocholate 3-sulfate	Inverse variance weighted	21.5335	0.48801	-0.0088123	0.360206	0.509
1-palmitoyl-GPI (16:0)	MR Egger	24.2623	0.280522	0.00561579	0.592738	0.327
1-palmitoyl-GPI (16:0)	Inverse variance weighted	24.6032	0.316424	0.00561579	0.592738	0.327
Glycolithocholate sulfate	MR Egger	15.0611	0.772898	0.0171831	0.031943	0.382
Glycolithocholate sulfate	Inverse variance weighted	20.3791	0.497376	0.0171831	0.031943	0.382
3-(3-hydroxyphenyl)propionate	MR Egger	13.6851	0.689256	0.00783558	0.435671	0.751
3-(3-hydroxyphenyl)propionate	Inverse variance weighted	14.3225	0.707842	0.00783558	0.435671	0.751
Deoxycarnitine	MR Egger	53.3038	0.018688	0.00678251	0.437889	0.035
Deoxycarnitine	Inverse variance weighted	54.2699	0.0198874	0.00678251	0.437889	0.035
Alpha-hydroxycaproate	MR Egger	19.3228	0.372203	-0.000260423	0.984664	0.425
Alpha-hydroxycaproate	Inverse variance weighted	19.3232	0.436285	-0.000260423	0.984664	0.425
1-ribosyl-imidazoleacetate	MR Egger	35.3066	0.453719	-0.00786565	0.467049	0.471
1-ribosyl-imidazoleacetate	Inverse variance weighted	35.852	0.475586	-0.00786565	0.467049	0.471
3,4-dihydroxybutyrate	MR Egger	23.2528	0.33065	0.0172352	0.123187	0.276
3,4-dihydroxybutyrate	Inverse variance weighted	26.109	0.24703	0.0172352	0.123187	0.276
Indoleacetylglutamine	MR Egger	26.2722	0.196261	-0.00835408	0.54069	0.257
Indoleacetylglutamine	Inverse variance weighted	26.7561	0.220639	-0.00835408	0.54069	0.257
Mannitol/sorbitol	MR Egger	12.9465	0.97715	-0.000692691	0.935094	0.985
Mannitol/sorbitol	Inverse variance weighted	12.9533	0.984386	-0.000692691	0.935094	0.985
Tryptophan betaine	MR Egger	33.9677	0.37292	-0.00586074	0.415538	0.37
Tryptophan betaine	Inverse variance weighted	34.69	0.387284	-0.00586074	0.415538	0.37
Dihomo-linolenate (20:3n3 or n6)	MR Egger	21.2037	0.508181	0.00436631	0.719351	0.539
Dihomo-linolenate (20:3n3 or n6)	Inverse variance weighted	21.3362	0.560565	0.00436631	0.719351	0.539
1-linoleoyl-GPI (18:2)	MR Egger	11.2334	0.915737	0.00144205	0.885306	0.927
1-linoleoyl-GPI (18:2)	Inverse variance weighted	11.2548	0.939346	0.00144205	0.885306	0.927
1-oleoyl-GPI (18:1)	MR Egger	24.2992	0.758321	-0.00562061	0.582964	0.791
1-oleoyl-GPI (18:1)	Inverse variance weighted	24.6073	0.785001	-0.00562061	0.582964	0.791
O-cresol sulfate	MR Egger	23.6533	0.166719	0.00408023	0.684242	0.245
O-cresol sulfate	Inverse variance weighted	23.8778	0.200883	0.00408023	0.684242	0.245
4-vinylphenol sulfate	MR Egger	32.6278	0.0877751	0.0210342	0.0360439	0.02
4-vinylphenol sulfate	Inverse variance weighted	39.6615	0.0232464	0.0210342	0.0360439	0.02
Pyrraline	MR Egger	20.8762	0.466529	-0.0105131	0.24744	0.478
Pyrraline	Inverse variance weighted	22.2916	0.442606	-0.0105131	0.24744	0.478
N6-acetyllysine	MR Egger	6.86669	0.98521	-0.00770036	0.408989	0.98
N6-acetyllysine	Inverse variance weighted	7.58338	0.984215	-0.00770036	0.408989	0.98
Thymol sulfate	MR Egger	21.8175	0.19184	-0.01116	0.458047	0.197
Thymol sulfate	Inverse variance weighted	22.5575	0.208172	-0.01116	0.458047	0.197
N-acetylserine	MR Egger	17.3245	0.793032	0.0100934	0.37004	0.806
N-acetylserine	Inverse variance weighted	18.1604	0.795157	0.0100934	0.37004	0.806
3-methyladipate	MR Egger	17.2561	0.242789	0.00916662	0.526893	0.306
3-methyladipate	Inverse variance weighted	17.7751	0.274674	0.00916662	0.526893	0.306
4-ethylphenylsulfate	MR Egger	22.7285	0.302322	-0.0139681	0.127888	0.233
4-ethylphenylsulfate	Inverse variance weighted	25.5956	0.222291	-0.0139681	0.127888	0.233
1-stearoyl-2-oleoyl-GPE (18:0/18:1)	MR Egger	23.1032	0.571538	0.00379627	0.672113	0.676
1-stearoyl-2-oleoyl-GPE (18:0/18:1)	Inverse variance weighted	23.2866	0.616687	0.00379627	0.672113	0.676
Dimethylarginine (sdma + adma)	MR Egger	18.8654	0.465499	-0.00375554	0.730159	0.545
Dimethylarginine (sdma + adma)	Inverse variance weighted	18.988	0.522609	-0.00375554	0.730159	0.545
Hexanoylglutamine	MR Egger	25.0461	0.347912	-0.00324105	0.749542	0.489
Hexanoylglutamine	Inverse variance weighted	25.1598	0.397119	-0.00324105	0.749542	0.489
Gamma-glutamylalanine	MR Egger	7.30388	0.922362	-0.0146711	0.248639	0.881
Gamma-glutamylalanine	Inverse variance weighted	8.75294	0.890077	-0.0146711	0.248639	0.881
5alpha-androstan-3beta,17beta-diol disulfate	MR Egger	20.4176	0.812783	-0.00476095	0.44834	0.843
5alpha-androstan-3beta,17beta-diol disulfate	Inverse variance weighted	21.0095	0.824951	-0.00476095	0.44834	0.843
N-methylproline	MR Egger	24.9552	0.162023	0.0131727	0.289002	0.156
N-methylproline	Inverse variance weighted	26.5179	0.149379	0.0131727	0.289002	0.156
Carotenoid (cryptoxanthin)	MR Egger	16.6275	0.919904	-0.00885149	0.418189	0.928
Carotenoid (cryptoxanthin)	Inverse variance weighted	17.3043	0.923347	-0.00885149	0.418189	0.928
5alpha-pregnan-3beta,20alpha-diol disulfate	MR Egger	16.9192	0.950168	-0.00314117	0.726997	0.972
5alpha-pregnan-3beta,20alpha-diol disulfate	Inverse variance weighted	17.0435	0.961501	-0.00314117	0.726997	0.972
Taurocholenate sulfate	MR Egger	46.5193	0.190366	-0.00481896	0.497627	0.238
Taurocholenate sulfate	Inverse variance weighted	47.0784	0.205371	-0.00481896	0.497627	0.238
Pregnenediol disulfate (C21H34O8S2)	MR Egger	37.3566	0.236427	0.00399482	0.574701	0.312
Pregnenediol disulfate (C21H34O8S2)	Inverse variance weighted	37.7319	0.261745	0.00399482	0.574701	0.312
Glycocholenate sulfate	MR Egger	24.9183	0.842805	-0.00496461	0.409146	0.871
Glycocholenate sulfate	Inverse variance weighted	25.6172	0.848944	-0.00496461	0.409146	0.871
Androstenediol (3beta,17beta) disulfate (1)	MR Egger	33.3239	0.264868	0.00180457	0.818254	0.347
Androstenediol (3beta,17beta) disulfate (1)	Inverse variance weighted	33.3857	0.306051	0.00180457	0.818254	0.347
Chiro-inositol	MR Egger	9.47275	0.662109	-0.0231144	0.227636	0.627
Chiro-inositol	Inverse variance weighted	11.0895	0.603319	-0.0231144	0.227636	0.627
1-palmitoyl-2-linoleoyl-GPE (16:0/18:2)	MR Egger	15.3246	0.882623	0.0036534	0.612621	0.932
1-palmitoyl-2-linoleoyl-GPE (16:0/18:2)	Inverse variance weighted	15.5881	0.902366	0.0036534	0.612621	0.932
Sphinganine-1-phosphate	MR Egger	14.1745	0.585714	-0.0130596	0.361659	0.582
Sphinganine-1-phosphate	Inverse variance weighted	15.0564	0.591421	-0.0130596	0.361659	0.582
Glycosyl-N-stearoyl-sphingosine (d18:1/18:0)	MR Egger	30.5535	0.488863	0.0032367	0.681927	0.507
Glycosyl-N-stearoyl-sphingosine (d18:1/18:0)	Inverse variance weighted	30.7247	0.531025	0.0032367	0.681927	0.507
4-allylphenol sulfate	MR Egger	34.2715	0.0460885	0.014169	0.224216	0.038
4-allylphenol sulfate	Inverse variance weighted	36.7079	0.0348773	0.014169	0.224216	0.038
Succinylcarnitine	MR Egger	19.6249	0.846122	0.00324109	0.696331	0.89
Succinylcarnitine	Inverse variance weighted	19.7805	0.872333	0.00324109	0.696331	0.89
21-hydroxypregnenolone disulfate	MR Egger	30.2015	0.654415	0.00938075	0.298507	0.684
21-hydroxypregnenolone disulfate	Inverse variance weighted	31.3162	0.646638	0.00938075	0.298507	0.684
5alpha-androstan-3alpha,17alpha-diol monosulfate	MR Egger	23.4362	0.66137	0.00401539	0.537558	0.687
5alpha-androstan-3alpha,17alpha-diol monosulfate	Inverse variance weighted	23.8262	0.690675	0.00401539	0.537558	0.687
Androstenediol (3beta,17beta) disulfate (2)	MR Egger	50.5037	0.0685278	-0.00149272	0.7914	0.107
Androstenediol (3beta,17beta) disulfate (2)	Inverse variance weighted	50.6006	0.0829527	-0.00149272	0.7914	0.107
5alpha-androstan-3beta,17alpha-diol disulfate	MR Egger	20.7564	0.535833	0.00549071	0.576457	0.598
5alpha-androstan-3beta,17alpha-diol disulfate	Inverse variance weighted	21.0779	0.576331	0.00549071	0.576457	0.598
5alpha-pregnan-3beta,20beta-diol monosulfate (1)	MR Egger	17.9221	0.87859	-0.00492294	0.52549	0.887
5alpha-pregnan-3beta,20beta-diol monosulfate (1)	Inverse variance weighted	18.3363	0.892906	-0.00492294	0.52549	0.887
5alpha-pregnan-3beta,20alpha-diol monosulfate (2)	MR Egger	30.4877	0.292693	-0.00629149	0.51431	0.356
5alpha-pregnan-3beta,20alpha-diol monosulfate (2)	Inverse variance weighted	30.9808	0.317934	-0.00629149	0.51431	0.356
5alpha-androstan-3beta,17beta-diol monosulfate (2)	MR Egger	18.9479	0.922617	-0.0111099	0.0548143	0.709
5alpha-androstan-3beta,17beta-diol monosulfate (2)	Inverse variance weighted	22.9524	0.81721	-0.0111099	0.0548143	0.709
Androstenediol (3alpha, 17alpha) monosulfate (3)	MR Egger	24.8391	0.636579	-0.00514638	0.265196	0.607
Androstenediol (3alpha, 17alpha) monosulfate (3)	Inverse variance weighted	26.1317	0.618441	-0.00514638	0.265196	0.607
5alpha-pregnan-diol disulfate	MR Egger	12.9499	0.879521	0.0185436	0.164296	0.826
5alpha-pregnan-diol disulfate	Inverse variance weighted	15.0343	0.821225	0.0185436	0.164296	0.826
5alpha-androstan-3alpha,17beta-diol monosulfate (1)	MR Egger	9.85058	0.970801	0.0021782	0.736687	0.986
5alpha-androstan-3alpha,17beta-diol monosulfate (1)	Inverse variance weighted	9.96683	0.979339	0.0021782	0.736687	0.986
5alpha-androstan-3alpha,17beta-diol disulfate	MR Egger	26.8394	0.417791	-0.00167759	0.853066	0.492
5alpha-androstan-3alpha,17beta-diol disulfate	Inverse variance weighted	26.8755	0.470526	-0.00167759	0.853066	0.492
Andro steroid monosulfate C19H28O6S (1)	MR Egger	32.3969	0.684609	-0.00174597	0.755559	0.736
Andro steroid monosulfate C19H28O6S (1)	Inverse variance weighted	32.4953	0.721488	-0.00174597	0.755559	0.736
Pregnenediol sulfate (C21H34O5S)	MR Egger	35.1617	0.16521	0.00784918	0.426319	0.17
Pregnenediol sulfate (C21H34O5S)	Inverse variance weighted	35.98	0.174147	0.00784918	0.426319	0.17
4-hydroxycoumarin	MR Egger	29.0787	0.0862214	-0.00572013	0.612901	0.137
4-hydroxycoumarin	Inverse variance weighted	29.4628	0.103327	-0.00572013	0.612901	0.137
16a-hydroxy DHEA 3-sulfate	MR Egger	14.3359	0.88913	0.00184722	0.730767	0.928
16a-hydroxy DHEA 3-sulfate	Inverse variance weighted	14.4574	0.913022	0.00184722	0.730767	0.928
Gamma-CEHC	MR Egger	31.348	0.598274	-0.000647122	0.934835	0.654
Gamma-CEHC	Inverse variance weighted	31.3547	0.644797	-0.000647122	0.934835	0.654
2-hydroxyglutarate	MR Egger	16.0509	0.93497	-0.0196295	0.0351809	0.797
2-hydroxyglutarate	Inverse variance weighted	20.989	0.786802	-0.0196295	0.0351809	0.797
N-acetyl-beta-alanine	MR Egger	16.7477	0.890742	0.00588861	0.367912	0.863
N-acetyl-beta-alanine	Inverse variance weighted	17.5885	0.890227	0.00588861	0.367912	0.863
Tridecenedioate (C13:1-DC)	MR Egger	25.7165	0.217467	-0.0148999	0.165282	0.184
Tridecenedioate (C13:1-DC)	Inverse variance weighted	28.2473	0.167629	-0.0148999	0.165282	0.184
N-acetyl-3-methylhistidine	MR Egger	22.8517	0.410144	-0.0222312	0.0635627	0.286
N-acetyl-3-methylhistidine	Inverse variance weighted	26.8166	0.263852	-0.0222312	0.0635627	0.286
2-hydroxyhippurate	MR Egger	24.5436	0.105402	0.00657766	0.653664	0.144
2-hydroxyhippurate	Inverse variance weighted	24.8447	0.129254	0.00657766	0.653664	0.144
4-cholesten-3-one	MR Egger	32.1742	0.0965752	-0.00951223	0.346699	0.098
4-cholesten-3-one	Inverse variance weighted	33.4652	0.0946315	-0.00951223	0.346699	0.098
Androstenediol (3beta,17beta) monosulfate (2)	MR Egger	25.1656	0.509618	-0.0156727	0.0924432	0.391
Androstenediol (3beta,17beta) monosulfate (2)	Inverse variance weighted	28.2176	0.399822	-0.0156727	0.0924432	0.391
Androstenediol (3beta,17beta) monosulfate (1)	MR Egger	21.4133	0.874522	-0.00615787	0.381471	0.881
Androstenediol (3beta,17beta) monosulfate (1)	Inverse variance weighted	22.2023	0.876557	-0.00615787	0.381471	0.881
Pregnenolone sulfate	MR Egger	17.8509	0.98532	0.00194239	0.819295	0.988
Pregnenolone sulfate	Inverse variance weighted	17.904	0.989409	0.00194239	0.819295	0.988
S-methylmethionine	MR Egger	12.7974	0.803466	-0.0214189	0.187664	0.734
S-methylmethionine	Inverse variance weighted	14.6731	0.743134	-0.0214189	0.187664	0.734
13-HODE + 9-HODE	MR Egger	11.6942	0.862615	0.00683061	0.547942	0.88
13-HODE + 9-HODE	Inverse variance weighted	12.0693	0.882644	0.00683061	0.547942	0.88
Palmitoyl sphingomyelin (d18:1/16:0)	MR Egger	22.9623	0.816805	0.00435791	0.661262	0.833
Palmitoyl sphingomyelin (d18:1/16:0)	Inverse variance weighted	23.1582	0.843335	0.00435791	0.661262	0.833
Indole-3-carboxylate	MR Egger	7.48822	0.875272	-0.0286433	0.0263981	0.345
Indole-3-carboxylate	Inverse variance weighted	13.7573	0.467943	-0.0286433	0.0263981	0.345
Sphingomyelin (d18:1/18:1, d18:2/18:0)	MR Egger	40.4274	0.145769	0.00441973	0.693796	0.187
Sphingomyelin (d18:1/18:1, d18:2/18:0)	Inverse variance weighted	40.6268	0.169639	0.00441973	0.693796	0.187
Ergothioneine	MR Egger	17.0062	0.763017	-0.00540247	0.368872	0.771
Ergothioneine	Inverse variance weighted	17.8479	0.765687	-0.00540247	0.368872	0.771
Cis-4-decenoylcarnitine (C10:1)	MR Egger	20.8915	0.698644	0.00307675	0.759672	0.706
Cis-4-decenoylcarnitine (C10:1)	Inverse variance weighted	20.9872	0.742627	0.00307675	0.759672	0.706
5-(galactosylhydroxy)-L-lysine	MR Egger	8.7855	0.641684	-0.00585665	0.705312	0.743
5-(galactosylhydroxy)-L-lysine	Inverse variance weighted	8.93616	0.708373	-0.00585665	0.705312	0.743
2s,3R-dihydroxybutyrate	MR Egger	31.8586	0.0798388	-0.0125242	0.256932	0.051
2s,3R-dihydroxybutyrate	Inverse variance weighted	33.8203	0.0678012	-0.0125242	0.256932	0.051
Cysteinylglycine disulfide	MR Egger	19.3162	0.252608	0.013844	0.254217	0.301
Cysteinylglycine disulfide	Inverse variance weighted	21.0048	0.226076	0.013844	0.254217	0.301
2,3-dihydroxyisovalerate	MR Egger	20.5385	0.549394	-0.00394647	0.638981	0.653
2,3-dihydroxyisovalerate	Inverse variance weighted	20.7648	0.595449	-0.00394647	0.638981	0.653
Alpha-ketoglutaramate	MR Egger	20.6256	0.298719	0.000582347	0.952085	0.389
Alpha-ketoglutaramate	Inverse variance weighted	20.6299	0.357607	0.000582347	0.952085	0.389
3-methylglutaconate	MR Egger	23.0209	0.236422	0.00359936	0.678845	0.365
3-methylglutaconate	Inverse variance weighted	23.2351	0.277397	0.00359936	0.678845	0.365
(16 or 17)-methylstearate (a19:0 or i19:0)	MR Egger	15.4307	0.632214	-0.00320617	0.715153	0.778
(16 or 17)-methylstearate (a19:0 or i19:0)	Inverse variance weighted	15.5681	0.685869	-0.00320617	0.715153	0.778
Cinnamoylglycine	MR Egger	34.2445	0.314698	-0.0055322	0.505352	0.369
Cinnamoylglycine	Inverse variance weighted	34.7462	0.338413	-0.0055322	0.505352	0.369
2R,3R-dihydroxybutyrate	MR Egger	21.9668	0.739063	0.00111124	0.90522	0.778
2R,3R-dihydroxybutyrate	Inverse variance weighted	21.9812	0.782159	0.00111124	0.90522	0.778
4-hydroxyglutamate	MR Egger	19.1838	0.742117	0.0110792	0.270911	0.717
4-hydroxyglutamate	Inverse variance weighted	20.4538	0.722634	0.0110792	0.270911	0.717
S-methylcysteine	MR Egger	22.4478	0.316715	0.00329825	0.741267	0.347
S-methylcysteine	Inverse variance weighted	22.5736	0.367128	0.00329825	0.741267	0.347
Isoursodeoxycholate	MR Egger	15.8768	0.532584	0.0100414	0.302562	0.531
Isoursodeoxycholate	Inverse variance weighted	17.0072	0.52261	0.0100414	0.302562	0.531
Cis-4-decenoate (10:1n6)	MR Egger	22.441	0.262863	-0.00715467	0.407473	0.234
Cis-4-decenoate (10:1n6)	Inverse variance weighted	23.2885	0.27485	-0.00715467	0.407473	0.234
4-oxo-retinoic acid	MR Egger	12.6151	0.47796	-0.017719	0.177342	0.403
4-oxo-retinoic acid	Inverse variance weighted	14.6496	0.40252	-0.017719	0.177342	0.403
1-lignoceroyl-GPC (24:0)	MR Egger	15.2496	0.36131	-0.000732534	0.958172	0.44
1-lignoceroyl-GPC (24:0)	Inverse variance weighted	15.2527	0.433374	-0.000732534	0.958172	0.44
Sulfate	MR Egger	29.4894	0.337579	-0.00235549	0.826458	0.387
Sulfate	Inverse variance weighted	29.5429	0.385395	-0.00235549	0.826458	0.387
4-hydroxy-2-oxoglutaric acid	MR Egger	28.7244	0.323763	0.00137295	0.892053	0.382
4-hydroxy-2-oxoglutaric acid	Inverse variance weighted	28.7451	0.373365	0.00137295	0.892053	0.382
Glycoursodeoxycholate	MR Egger	29.9058	0.187894	-0.0237236	0.0264138	0.066
Glycoursodeoxycholate	Inverse variance weighted	36.8797	0.0592719	-0.0237236	0.0264138	0.066
1-(1-enyl-palmitoyl)-GPC (p-16:0)	MR Egger	27.5227	0.280683	-0.00391211	0.73531	0.342
1-(1-enyl-palmitoyl)-GPC (p-16:0)	Inverse variance weighted	27.6569	0.323888	-0.00391211	0.73531	0.342
Argininate	MR Egger	35.9031	0.0730826	-0.000279321	0.983484	0.08
Argininate	Inverse variance weighted	35.9038	0.0934534	-0.000279321	0.983484	0.08
1-methyl-5-imidazoleacetate	MR Egger	41.7959	0.0257637	0.0116354	0.32573	0.029
1-methyl-5-imidazoleacetate	Inverse variance weighted	43.4088	0.0237768	0.0116354	0.32573	0.029
Hydantoin-5-propionate	MR Egger	12.5596	0.704641	-0.0179941	0.100711	0.592
Hydantoin-5-propionate	Inverse variance weighted	15.5939	0.552783	-0.0179941	0.100711	0.592
2-oxoarginine	MR Egger	17.5389	0.553406	-0.011281	0.461352	0.566
2-oxoarginine	Inverse variance weighted	18.1042	0.580543	-0.011281	0.461352	0.566
Pantoate	MR Egger	22.5019	0.606626	-0.00769333	0.407602	0.636
Pantoate	Inverse variance weighted	23.2113	0.620965	-0.00769333	0.407602	0.636
Formiminoglutamate	MR Egger	17.0795	0.758959	-0.00071821	0.929719	0.81
Formiminoglutamate	Inverse variance weighted	17.0875	0.804937	-0.00071821	0.929719	0.81
1-(1-enyl-palmitoyl)-GPE (p-16:0)	MR Egger	30.6717	0.0792976	-0.0155689	0.327386	0.076
1-(1-enyl-palmitoyl)-GPE (p-16:0)	Inverse variance weighted	32.1404	0.0750338	-0.0155689	0.327386	0.076
S-methylcysteine sulfoxide	MR Egger	11.725	0.897043	0.000523061	0.961522	0.938
S-methylcysteine sulfoxide	Inverse variance weighted	11.7274	0.925141	0.000523061	0.961522	0.938
2-o-methylascorbic acid	MR Egger	13.0508	0.965275	-0.00300117	0.829922	0.977
2-o-methylascorbic acid	Inverse variance weighted	13.098	0.975278	-0.00300117	0.829922	0.977
Eicosanedioate (C20-DC)	MR Egger	20.6215	0.0562061	0.00338307	0.833006	0.085
Eicosanedioate (C20-DC)	Inverse variance weighted	20.7012	0.0790516	0.00338307	0.833006	0.085
1-(1-enyl-stearoyl)-GPE (p-18:0)	MR Egger	32.5667	0.0682346	0.00759919	0.479963	0.087
1-(1-enyl-stearoyl)-GPE (p-18:0)	Inverse variance weighted	33.3311	0.0754691	0.00759919	0.479963	0.087
Beta-citrylglutamate	MR Egger	24.9158	0.410348	0.00342621	0.669324	0.465
Beta-citrylglutamate	Inverse variance weighted	25.1099	0.456229	0.00342621	0.669324	0.465
N-oleoyltaurine	MR Egger	12.0733	0.88247	0.00324528	0.791359	0.9
N-oleoyltaurine	Inverse variance weighted	12.1452	0.910986	0.00324528	0.791359	0.9
Docosadioate (C22-DC)	MR Egger	32.3752	0.0925881	0.00991933	0.39657	0.101
Docosadioate (C22-DC)	Inverse variance weighted	33.4257	0.0954044	0.00991933	0.39657	0.101
Oleoyl-linoleoyl-glycerol (18:1/18:2) [2]	MR Egger	18.61	0.852468	0.00783577	0.394033	0.874
Oleoyl-linoleoyl-glycerol (18:1/18:2) [2]	Inverse variance weighted	19.3611	0.85647	0.00783577	0.394033	0.874
Imidazole propionate	MR Egger	21.5773	0.485349	-0.00139869	0.899151	0.591
Imidazole propionate	Inverse variance weighted	21.5937	0.544879	-0.00139869	0.899151	0.591
Carnitine C18:2	MR Egger	29.0966	0.306708	0.0152414	0.0337342	0.156
Carnitine C18:2	Inverse variance weighted	34.7203	0.146092	0.0152414	0.0337342	0.156
Pregnanediol-3-glucuronide	MR Egger	23.4038	0.891739	-0.00783005	0.399527	0.899
Pregnanediol-3-glucuronide	Inverse variance weighted	24.1323	0.895077	-0.00783005	0.399527	0.899
Carboxyethyl-gaba	MR Egger	26.3478	0.15463	0.0103879	0.256362	0.169
Carboxyethyl-gaba	Inverse variance weighted	28.1464	0.136047	0.0103879	0.256362	0.169
Alliin	MR Egger	13.4749	0.703857	-0.00780799	0.407149	0.763
Alliin	Inverse variance weighted	14.1974	0.716135	-0.00780799	0.407149	0.763
Trimethylamine n-oxide	MR Egger	16.9608	0.201103	-0.00988188	0.529903	0.282
Trimethylamine n-oxide	Inverse variance weighted	17.5042	0.230302	-0.00988188	0.529903	0.282
Dihydroferulate	MR Egger	8.2381	0.69183	-0.00111373	0.938637	0.791
Dihydroferulate	Inverse variance weighted	8.2443	0.765759	-0.00111373	0.938637	0.791
Prolylglycine	MR Egger	22.0737	0.777868	-0.0046987	0.618797	0.826
Prolylglycine	Inverse variance weighted	22.3269	0.806408	-0.0046987	0.618797	0.826
N-palmitoylglycine	MR Egger	21.8896	0.189002	0.00116012	0.910092	0.275
N-palmitoylglycine	Inverse variance weighted	21.9065	0.236162	0.00116012	0.910092	0.275
N-methyltaurine	MR Egger	29.6378	0.380738	0.0106564	0.179887	0.348
N-methyltaurine	Inverse variance weighted	31.6404	0.335877	0.0106564	0.179887	0.348
Succinimide	MR Egger	21.3121	0.319815	0.0110025	0.209334	0.335
Succinimide	Inverse variance weighted	23.2062	0.278785	0.0110025	0.209334	0.335
N-acetylcarnosine	MR Egger	27.0056	0.40904	0.0105627	0.0709996	0.336
N-acetylcarnosine	Inverse variance weighted	30.6866	0.284201	0.0105627	0.0709996	0.336
Histidine betaine (hercynine)	MR Egger	7.33171	0.884258	-0.0123881	0.441109	0.879
Histidine betaine (hercynine)	Inverse variance weighted	7.9631	0.891239	-0.0123881	0.441109	0.879
2-stearoyl-GPE (18:0)	MR Egger	20.509	0.902612	-0.00644473	0.486448	0.928
2-stearoyl-GPE (18:0)	Inverse variance weighted	21.0055	0.911765	-0.00644473	0.486448	0.928
Margaroylcarnitine (C17)	MR Egger	25.1557	0.39734	0.00179826	0.844188	0.416
Margaroylcarnitine (C17)	Inverse variance weighted	25.1971	0.451374	0.00179826	0.844188	0.416
(R)-3-hydroxybutyrylcarnitine	MR Egger	19.0632	0.581084	-0.00698784	0.582692	0.648
(R)-3-hydroxybutyrylcarnitine	Inverse variance weighted	19.3747	0.622093	-0.00698784	0.582692	0.648
Lanthionine	MR Egger	36.0816	0.0901783	-0.0146046	0.335974	0.111
Lanthionine	Inverse variance weighted	37.4152	0.0875743	-0.0146046	0.335974	0.111
Mannonate	MR Egger	19.3525	0.499028	-0.00684694	0.278719	0.598
Mannonate	Inverse variance weighted	20.5923	0.48407	-0.00684694	0.278719	0.598
3b-hydroxy-5-cholenoic acid	MR Egger	33.3417	0.186026	0.00812753	0.474306	0.208
3b-hydroxy-5-cholenoic acid	Inverse variance weighted	33.9919	0.201139	0.00812753	0.474306	0.208
2-hydroxydecanoate	MR Egger	19.2411	0.314871	-0.0151203	0.16897	0.268
2-hydroxydecanoate	Inverse variance weighted	21.5771	0.251302	-0.0151203	0.16897	0.268
Glycohyocholate	MR Egger	18.7509	0.225243	-0.00762959	0.565125	0.274
Glycohyocholate	Inverse variance weighted	19.1835	0.259263	-0.00762959	0.565125	0.274
3-methyl catechol sulfate (2)	MR Egger	26.0958	0.296362	0.0209619	0.056635	0.153
3-methyl catechol sulfate (2)	Inverse variance weighted	30.6664	0.163636	0.0209619	0.056635	0.153
2-aminooctanoate	MR Egger	34.1926	0.130242	-0.00121042	0.915509	0.226
2-aminooctanoate	Inverse variance weighted	34.2077	0.160091	-0.00121042	0.915509	0.226
3-methyl catechol sulfate (1)	MR Egger	36.5302	0.0639311	0.00224075	0.830801	0.089
3-methyl catechol sulfate (1)	Inverse variance weighted	36.5983	0.0812018	0.00224075	0.830801	0.089
4-methylcatechol sulfate	MR Egger	20.647	0.356631	-0.00945221	0.442011	0.375
4-methylcatechol sulfate	Inverse variance weighted	21.317	0.378691	-0.00945221	0.442011	0.375
Guaiacol sulfate	MR Egger	28.0558	0.173838	-0.00193654	0.869294	0.209
Guaiacol sulfate	Inverse variance weighted	28.0912	0.212353	-0.00193654	0.869294	0.209
Gamma-CEHC glucuronide	MR Egger	32.5286	0.176217	-0.00319658	0.734499	0.256
Gamma-CEHC glucuronide	Inverse variance weighted	32.6756	0.207985	-0.00319658	0.734499	0.256
Dimethyl sulfone	MR Egger	11.4826	0.952545	0.00863092	0.429433	0.948
Dimethyl sulfone	Inverse variance weighted	12.1318	0.954597	0.00863092	0.429433	0.948
2-piperidinone	MR Egger	18.6478	0.544814	-0.0126619	0.332806	0.565
2-piperidinone	Inverse variance weighted	19.6329	0.54461	-0.0126619	0.332806	0.565
Indolin-2-one	MR Egger	21.5107	0.121292	0.0189961	0.171433	0.095
Indolin-2-one	Inverse variance weighted	24.4692	0.079746	0.0189961	0.171433	0.095
Sphingomyelin (d18:1/14:0, d16:1/16:0)	MR Egger	34.3784	0.125759	0.00346745	0.600143	0.305
Sphingomyelin (d18:1/14:0, d16:1/16:0)	Inverse variance weighted	34.7508	0.145292	0.00346745	0.600143	0.305
3-acetylphenol sulfate	MR Egger	30.1963	0.0355812	0.00606181	0.715141	0.044
3-acetylphenol sulfate	Inverse variance weighted	30.4269	0.0466105	0.00606181	0.715141	0.044
Sphingomyelin (d18:2/16:0, d18:1/16:1)	MR Egger	16.1465	0.761363	0.00183616	0.864697	0.797
Sphingomyelin (d18:2/16:0, d18:1/16:1)	Inverse variance weighted	16.1763	0.807041	0.00183616	0.864697	0.797
S-allylcysteine	MR Egger	21.5482	0.158389	-0.00568459	0.683754	0.176
S-allylcysteine	Inverse variance weighted	21.78	0.19333	-0.00568459	0.683754	0.176
6-oxopiperidine-2-carboxylate	MR Egger	29.9662	0.150375	0.0107629	0.203484	0.152
6-oxopiperidine-2-carboxylate	Inverse variance weighted	32.1984	0.122148	0.0107629	0.203484	0.152
2-aminophenol sulfate	MR Egger	32.9168	0.421999	-0.0107903	0.227014	0.405
2-aminophenol sulfate	Inverse variance weighted	34.4775	0.397008	-0.0107903	0.227014	0.405
N-acetylalliin	MR Egger	20.8575	0.792915	-0.0043583	0.647344	0.828
N-acetylalliin	Inverse variance weighted	21.0716	0.822353	-0.0043583	0.647344	0.828
2-aminoheptanoate	MR Egger	24.2855	0.445372	-0.00584972	0.594453	0.528
2-aminoheptanoate	Inverse variance weighted	24.5801	0.486091	-0.00584972	0.594453	0.528
3-methoxytyramine sulfate	MR Egger	29.629	0.0412133	-0.0132036	0.28521	0.038
3-methoxytyramine sulfate	Inverse variance weighted	31.626	0.0344215	-0.0132036	0.28521	0.038
N2,N5-diacetylornithine	MR Egger	20.1721	0.737739	-0.0135007	0.0639257	0.546
N2,N5-diacetylornithine	Inverse variance weighted	23.9301	0.579963	-0.0135007	0.0639257	0.546
Ferulic acid 4-sulfate	MR Egger	36.9357	0.251346	-0.00208606	0.685201	0.393
Ferulic acid 4-sulfate	Inverse variance weighted	37.1288	0.284402	-0.00208606	0.685201	0.393
1H-indole-7-acetic acid	MR Egger	40.8128	0.0429234	0.0123608	0.280487	0.038
1H-indole-7-acetic acid	Inverse variance weighted	42.6462	0.0376437	0.0123608	0.280487	0.038
3-(3-hydroxyphenyl)propionate sulfate	MR Egger	26.8107	0.0826148	0.00628879	0.735717	0.084
3-(3-hydroxyphenyl)propionate sulfate	Inverse variance weighted	26.9858	0.104985	0.00628879	0.735717	0.084
1-linolenoyl-GPC (18:3)	MR Egger	36.0508	0.14131	-0.00228452	0.846892	0.179
1-linolenoyl-GPC (18:3)	Inverse variance weighted	36.0997	0.170679	-0.00228452	0.846892	0.179
O-sulfo-l-tyrosine	MR Egger	29.9313	0.187038	0.0178172	0.124134	0.116
O-sulfo-l-tyrosine	Inverse variance weighted	33.0981	0.128633	0.0178172	0.124134	0.116
N-formylanthranilic acid	MR Egger	16.9275	0.715494	0.00241266	0.759444	0.791
N-formylanthranilic acid	Inverse variance weighted	17.0237	0.762052	0.00241266	0.759444	0.791
Methionine sulfone	MR Egger	29.0103	0.568695	0.00196135	0.778719	0.642
Methionine sulfone	Inverse variance weighted	29.0907	0.614555	0.00196135	0.778719	0.642
Acisoga	MR Egger	26.3445	0.335918	-0.0180696	0.0503064	0.18
Acisoga	Inverse variance weighted	31.0068	0.188793	-0.0180696	0.0503064	0.18
17alpha-hydroxypregnanolone glucuronide	MR Egger	31.4026	0.346697	0.00531831	0.429248	0.38
17alpha-hydroxypregnanolone glucuronide	Inverse variance weighted	32.0985	0.362959	0.00531831	0.429248	0.38
Etiocholanolone glucuronide	MR Egger	22.1269	0.277987	0.00496165	0.592424	0.357
Etiocholanolone glucuronide	Inverse variance weighted	22.4722	0.315449	0.00496165	0.592424	0.357
Fructosyllysine	MR Egger	25.2326	0.393212	0.00109647	0.909686	0.47
Fructosyllysine	Inverse variance weighted	25.2464	0.448635	0.00109647	0.909686	0.47
1-(1-enyl-oleoyl)-GPE (p-18:1)	MR Egger	15.4396	0.492705	-0.00158091	0.827699	0.641
1-(1-enyl-oleoyl)-GPE (p-18:1)	Inverse variance weighted	15.4886	0.560334	-0.00158091	0.827699	0.641
N-acetyltaurine	MR Egger	14.6442	0.686234	0.00325718	0.725726	0.785
N-acetyltaurine	Inverse variance weighted	14.7712	0.737025	0.00325718	0.725726	0.785
1-palmitoyl-GPG (16:0)	MR Egger	24.6918	0.312039	-0.00559788	0.599864	0.372
1-palmitoyl-GPG (16:0)	Inverse variance weighted	25.0098	0.349781	-0.00559788	0.599864	0.372
1-oleoyl-GPG (18:1)	MR Egger	16.8296	0.817529	0.0126599	0.197158	0.784
1-oleoyl-GPG (18:1)	Inverse variance weighted	18.5936	0.773302	0.0126599	0.197158	0.784
Octadecenedioylcarnitine (C18:1-DC)	MR Egger	16.0528	0.378551	-0.00123847	0.887278	0.559
Octadecenedioylcarnitine (C18:1-DC)	Inverse variance weighted	16.0751	0.447735	-0.00123847	0.887278	0.559
3-methylglutarylcarnitine (2)	MR Egger	25.3019	0.61136	-0.00325037	0.673758	0.659
3-methylglutarylcarnitine (2)	Inverse variance weighted	25.4829	0.652967	-0.00325037	0.673758	0.659
Sphingomyelin (d18:1/24:1, d18:2/24:0)	MR Egger	10.9724	0.857996	-0.00686321	0.63344	0.899
Sphingomyelin (d18:1/24:1, d18:2/24:0)	Inverse variance weighted	11.2082	0.885314	-0.00686321	0.63344	0.899
Methyl glucopyranoside (alpha + beta)	MR Egger	18.7691	0.808054	-0.0020718	0.732007	0.873
Methyl glucopyranoside (alpha + beta)	Inverse variance weighted	18.8891	0.84108	-0.0020718	0.732007	0.873
9-hydroxystearate	MR Egger	12.5289	0.961478	0.0185053	0.171066	0.942
9-hydroxystearate	Inverse variance weighted	14.5253	0.933884	0.0185053	0.171066	0.942
Sphingomyelin (d18:2/14:0, d18:1/14:1)	MR Egger	21.8945	0.405613	0.00168218	0.854376	0.473
Sphingomyelin (d18:2/14:0, d18:1/14:1)	Inverse variance weighted	21.9305	0.464046	0.00168218	0.854376	0.473
1-dihomo-linolenylglycerol (20:3)	MR Egger	33.3392	0.0572585	-0.00672341	0.639199	0.082
1-dihomo-linolenylglycerol (20:3)	Inverse variance weighted	33.6817	0.0699025	-0.00672341	0.639199	0.082
4-hydroxychlorothalonil	MR Egger	20.9462	0.462231	-0.00272862	0.761936	0.554
4-hydroxychlorothalonil	Inverse variance weighted	21.0404	0.51824	-0.00272862	0.761936	0.554
Vanillactate	MR Egger	39.9929	0.00745164	0.011948	0.464409	0.011
Vanillactate	Inverse variance weighted	41.0504	0.00812792	0.011948	0.464409	0.011
Carnitine C14:1	MR Egger	25.1693	0.799117	0.004321	0.611987	0.819
Carnitine C14:1	Inverse variance weighted	25.4317	0.8239	0.004321	0.611987	0.819
N-formylphenylalanine	MR Egger	26.7027	0.638834	-0.00169379	0.859043	0.697
N-formylphenylalanine	Inverse variance weighted	26.7348	0.685427	-0.00169379	0.859043	0.697
2-acetamidophenol sulfate	MR Egger	18.0391	0.703668	0.0070254	0.423645	0.706
2-acetamidophenol sulfate	Inverse variance weighted	18.7038	0.718276	0.0070254	0.423645	0.706
4-vinylguaiacol sulfate	MR Egger	15.793	0.67104	-0.00136815	0.9136	0.75
4-vinylguaiacol sulfate	Inverse variance weighted	15.8051	0.728639	-0.00136815	0.9136	0.75
5alpha-androstan-3alpha,17beta-diol monosulfate (2)	MR Egger	23.417	0.89136	-0.00116002	0.911997	0.917
5alpha-androstan-3alpha,17beta-diol monosulfate (2)	Inverse variance weighted	23.4294	0.913464	-0.00116002	0.911997	0.917
Vanillic alcohol sulfate	MR Egger	18.8211	0.761461	-0.0022556	0.823994	0.78
Vanillic alcohol sulfate	Inverse variance weighted	18.8717	0.803231	-0.0022556	0.823994	0.78
Methyl-4-hydroxybenzoate sulfate	MR Egger	42.5569	0.00148978	0.0108707	0.552565	0.002
Methyl-4-hydroxybenzoate sulfate	Inverse variance weighted	43.3758	0.00182292	0.0108707	0.552565	0.002
Eugenol sulfate	MR Egger	29.587	0.100607	-0.00176158	0.87612	0.13
Eugenol sulfate	Inverse variance weighted	29.6221	0.127943	-0.00176158	0.87612	0.13
2-methoxyresorcinol sulfate	MR Egger	16.7771	0.85801	-0.005165	0.678195	0.888
2-methoxyresorcinol sulfate	Inverse variance weighted	16.9536	0.883471	-0.005165	0.678195	0.888
Tyramine O-sulfate	MR Egger	23.0523	0.235045	0.00148067	0.913194	0.291
Tyramine O-sulfate	Inverse variance weighted	23.0671	0.28551	0.00148067	0.913194	0.291
4-methylguaiacol sulfate	MR Egger	7.33136	0.834962	0.00844303	0.523043	0.873
4-methylguaiacol sulfate	Inverse variance weighted	7.76415	0.858619	0.00844303	0.523043	0.873
3-hydroxypyridine sulfate	MR Egger	38.3005	0.011882	0.00718764	0.631355	0.019
3-hydroxypyridine sulfate	Inverse variance weighted	38.733	0.0151389	0.00718764	0.631355	0.019
Arabonate/xylonate	MR Egger	25.7481	0.312902	-0.00240968	0.825863	0.377
Arabonate/xylonate	Inverse variance weighted	25.8035	0.36321	-0.00240968	0.825863	0.377
Octadecanedioylcarnitine (C18-DC)	MR Egger	11.1096	0.992395	0.00416757	0.572712	0.993
Octadecanedioylcarnitine (C18-DC)	Inverse variance weighted	11.4363	0.993928	0.00416757	0.572712	0.993
Phenylacetylcarnitine	MR Egger	26.3285	0.336708	0.00446596	0.68441	0.413
Phenylacetylcarnitine	Inverse variance weighted	26.5142	0.380579	0.00446596	0.68441	0.413
Ethylparaben sulfate	MR Egger	19.077	0.162026	-0.0111554	0.530108	0.205
Ethylparaben sulfate	Inverse variance weighted	19.6418	0.186107	-0.0111554	0.530108	0.205
Sphingomyelin (d18:1/20:2, d18:2/20:1, d16:1/22:2)	MR Egger	20.171	0.687014	-0.00977995	0.298502	0.682
Sphingomyelin (d18:1/20:2, d18:2/20:1, d16:1/22:2)	Inverse variance weighted	21.3003	0.675753	-0.00977995	0.298502	0.682
Sphingomyelin (d18:1/20:1, d18:2/20:0)	MR Egger	26.8725	0.362285	-0.0118525	0.193782	0.377
Sphingomyelin (d18:1/20:1, d18:2/20:0)	Inverse variance weighted	28.7893	0.32075	-0.0118525	0.193782	0.377
Behenoyl sphingomyelin (d18:1/22:0)	MR Egger	18.5073	0.295041	-0.00985859	0.479094	0.359
Behenoyl sphingomyelin (d18:1/22:0)	Inverse variance weighted	19.1148	0.321985	-0.00985859	0.479094	0.359
Propyl 4-hydroxybenzoate sulfate	MR Egger	16.1482	0.848852	1.94666e-05	0.998806	0.88
Propyl 4-hydroxybenzoate sulfate	Inverse variance weighted	16.1482	0.882653	1.94666e-05	0.998806	0.88
4-methoxyphenol sulfate	MR Egger	21.0253	0.278137	-0.00181098	0.897684	0.336
4-methoxyphenol sulfate	Inverse variance weighted	21.0452	0.334309	-0.00181098	0.897684	0.336
Umbelliferone sulfate	MR Egger	12.3968	0.867973	0.0116978	0.260514	0.847
Umbelliferone sulfate	Inverse variance weighted	13.7418	0.843342	0.0116978	0.260514	0.847
Sphingomyelin (d18:1/20:0, d16:1/22:0)	MR Egger	16.0444	0.813677	-0.00735175	0.528333	0.86
Sphingomyelin (d18:1/20:0, d16:1/22:0)	Inverse variance weighted	16.4549	0.835116	-0.00735175	0.528333	0.86
6-hydroxyindole sulfate	MR Egger	4.31397	0.993262	0.00153381	0.917818	0.996
6-hydroxyindole sulfate	Inverse variance weighted	4.32501	0.996463	0.00153381	0.917818	0.996
P-cresol glucuronide	MR Egger	17.4898	0.620978	-0.00474313	0.687754	0.641
P-cresol glucuronide	Inverse variance weighted	17.6561	0.670651	-0.00474313	0.687754	0.641
N-carbamoylalanine	MR Egger	39.8995	0.00764887	0.0109473	0.356197	0.013
N-carbamoylalanine	Inverse variance weighted	41.5905	0.00700408	0.0109473	0.356197	0.013
Citraconate/glutaconate	MR Egger	44.0206	0.00522855	-0.00692708	0.625713	0.006
Citraconate/glutaconate	Inverse variance weighted	44.4884	0.00669146	-0.00692708	0.625713	0.006
1,2,3-benzenetriol sulfate (2)	MR Egger	26.9394	0.172869	-0.0136116	0.132655	0.147
1,2,3-benzenetriol sulfate (2)	Inverse variance weighted	30.0791	0.116554	-0.0136116	0.132655	0.147
3-methoxycatechol sulfate (2)	MR Egger	15.4755	0.748582	0.00420164	0.677936	0.807
3-methoxycatechol sulfate (2)	Inverse variance weighted	15.6531	0.788813	0.00420164	0.677936	0.807
C-glycosyltryptophan	MR Egger	26.8055	0.633465	-0.000260614	0.979018	0.673
C-glycosyltryptophan	Inverse variance weighted	26.8062	0.681873	-0.000260614	0.979018	0.673
3-methoxycatechol sulfate (1)	MR Egger	17.2858	0.634345	0.0015569	0.845101	0.682
3-methoxycatechol sulfate (1)	Inverse variance weighted	17.325	0.691228	0.0015569	0.845101	0.682
Sphingomyelin (d18:1/22:1, d18:2/22:0, d16:1/24:1)	MR Egger	23.7572	0.253159	-0.00993403	0.415759	0.264
Sphingomyelin (d18:1/22:1, d18:2/22:0, d16:1/24:1)	Inverse variance weighted	24.5776	0.265922	-0.00993403	0.415759	0.264
Arabitol/xylitol	MR Egger	16.2873	0.801378	0.00436039	0.722505	0.851
Arabitol/xylitol	Inverse variance weighted	16.4166	0.836862	0.00436039	0.722505	0.851
3-hydroxyhexanoate	MR Egger	20.4807	0.154256	0.0254343	0.149751	0.1
3-hydroxyhexanoate	Inverse variance weighted	23.628	0.0979509	0.0254343	0.149751	0.1
Sphingomyelin (d18:1/22:2, d18:2/22:1, d16:1/24:2)	MR Egger	10.0936	0.899638	0.0098997	0.326731	0.91
Sphingomyelin (d18:1/22:2, d18:2/22:1, d16:1/24:2)	Inverse variance weighted	11.1134	0.889482	0.0098997	0.326731	0.91
3beta-hydroxy-5-cholestenoate	MR Egger	16.3766	0.90315	-8.14347e-05	0.99234	0.937
3beta-hydroxy-5-cholestenoate	Inverse variance weighted	16.3767	0.926707	-8.14347e-05	0.99234	0.937
N-acetylkynurenine (2)	MR Egger	13.3525	0.575088	0.00299087	0.74942	0.633
N-acetylkynurenine (2)	Inverse variance weighted	13.4584	0.638994	0.00299087	0.74942	0.633
Dopamine 4-sulfate	MR Egger	20.1281	0.513161	-0.0196124	0.0143863	0.222
Dopamine 4-sulfate	Inverse variance weighted	27.2476	0.201973	-0.0196124	0.0143863	0.222
Sphingomyelin (d17:1/16:0, d18:1/15:0, d16:1/17:0)	MR Egger	15.7914	0.968809	0.00517725	0.542987	0.97
Sphingomyelin (d17:1/16:0, d18:1/15:0, d16:1/17:0)	Inverse variance weighted	16.1706	0.973552	0.00517725	0.542987	0.97
Adipoylcarnitine (C6-DC)	MR Egger	27.3732	0.158839	0.0117825	0.441111	0.165
Adipoylcarnitine (C6-DC)	Inverse variance weighted	28.1768	0.169894	0.0117825	0.441111	0.165
Dopamine 3-o-sulfate	MR Egger	24.2843	0.388209	-0.0129245	0.148998	0.388
Dopamine 3-o-sulfate	Inverse variance weighted	26.6382	0.3216	-0.0129245	0.148998	0.388
Lignoceroyl sphingomyelin (d18:1/24:0)	MR Egger	16.9108	0.813608	0.0201888	0.0956729	0.687
Lignoceroyl sphingomyelin (d18:1/24:0)	Inverse variance weighted	19.9297	0.700768	0.0201888	0.0956729	0.687
N-acetylglucosamine/n-acetylgalactosamine	MR Egger	10.7125	0.772699	0.000715324	0.943196	0.844
N-acetylglucosamine/n-acetylgalactosamine	Inverse variance weighted	10.7177	0.826566	0.000715324	0.943196	0.844
Glycochenodeoxycholate 3-sulfate	MR Egger	25.5436	0.544028	0.00392524	0.581533	0.591
Glycochenodeoxycholate 3-sulfate	Inverse variance weighted	25.8548	0.581027	0.00392524	0.581533	0.591
Trans 3,4-methyleneheptanoate	MR Egger	14.0669	0.444741	0.0255913	0.10254	0.269
Trans 3,4-methyleneheptanoate	Inverse variance weighted	17.1332	0.310964	0.0255913	0.10254	0.269
Taurodeoxycholic acid 3-sulfate	MR Egger	33.236	0.0317816	-0.00689689	0.495721	0.055
Taurodeoxycholic acid 3-sulfate	Inverse variance weighted	34.0362	0.0359172	-0.00689689	0.495721	0.055
Phenol glucuronide	MR Egger	36.4221	0.027348	-0.000571086	0.960587	0.072
Phenol glucuronide	Inverse variance weighted	36.4262	0.0373003	-0.000571086	0.960587	0.072
Glycodeoxycholate 3-sulfate	MR Egger	32.6956	0.335905	0.00573635	0.416235	0.397
Glycodeoxycholate 3-sulfate	Inverse variance weighted	33.4362	0.349784	0.00573635	0.416235	0.397
4-hydroxyphenylacetoylcarnitine	MR Egger	19.9062	0.751727	0.00287204	0.759392	0.753
4-hydroxyphenylacetoylcarnitine	Inverse variance weighted	20.0021	0.791457	0.00287204	0.759392	0.753
1-stearoyl-2-oleoyl-gpc (18:0/18:1)	MR Egger	32.0785	0.412948	0.0174291	0.130068	0.365
1-stearoyl-2-oleoyl-gpc (18:0/18:1)	Inverse variance weighted	34.5811	0.345589	0.0174291	0.130068	0.365
Linoleoyl ethanolamide	MR Egger	19.9692	0.523216	-0.00411769	0.645998	0.537
Linoleoyl ethanolamide	Inverse variance weighted	20.1863	0.571385	-0.00411769	0.645998	0.537
1,2-dilinoleoyl-GPC (18:2/18:2)	MR Egger	19.3714	0.197394	-0.0082649	0.386568	0.295
1,2-dilinoleoyl-GPC (18:2/18:2)	Inverse variance weighted	20.3986	0.202804	-0.0082649	0.386568	0.295
Nonanoylcarnitine (C9)	MR Egger	19.2278	0.377921	0.000760974	0.937179	0.485
Nonanoylcarnitine (C9)	Inverse variance weighted	19.2347	0.441878	0.000760974	0.937179	0.485
2-hydroxybutyrate/2-hydroxyisobutyrate	MR Egger	20.0028	0.171825	-0.00304885	0.842982	0.195
2-hydroxybutyrate/2-hydroxyisobutyrate	Inverse variance weighted	20.057	0.217665	-0.00304885	0.842982	0.195
Sphingomyelin (d18:2/23:0, d18:1/23:1, d17:1/24:1)	MR Egger	21.6621	0.480207	0.00617598	0.506679	0.553
Sphingomyelin (d18:2/23:0, d18:1/23:1, d17:1/24:1)	Inverse variance weighted	22.1178	0.513152	0.00617598	0.506679	0.553
Tricosanoyl sphingomyelin (d18:1/23:0)	MR Egger	17.148	0.904545	-0.00305539	0.760113	0.923
Tricosanoyl sphingomyelin (d18:1/23:0)	Inverse variance weighted	17.2432	0.924953	-0.00305539	0.760113	0.923
Palmitoyl dihydrosphingomyelin (d18:0/16:0)	MR Egger	21.2963	0.878394	0.0159802	0.0998265	0.804
Palmitoyl dihydrosphingomyelin (d18:0/16:0)	Inverse variance weighted	24.1801	0.803127	0.0159802	0.0998265	0.804
1-palmitoleoylglycerol (16:1)	MR Egger	30.5336	0.54078	-0.00288996	0.715972	0.579
1-palmitoleoylglycerol (16:1)	Inverse variance weighted	30.6684	0.583708	-0.00288996	0.715972	0.579
1-stearoyl-2-linoleoyl-gpc (18:0/18:2)	MR Egger	9.24729	0.953736	0.00586947	0.591748	0.976
1-stearoyl-2-linoleoyl-gpc (18:0/18:2)	Inverse variance weighted	9.54544	0.963283	0.00586947	0.591748	0.976
1-palmitoyl-2-palmitoleoyl-gpc (16:0/16:1)	MR Egger	31.3678	0.0677516	-0.00306542	0.808932	0.107
1-palmitoyl-2-palmitoleoyl-gpc (16:0/16:1)	Inverse variance weighted	31.4573	0.0871303	-0.00306542	0.808932	0.107
1-stearoyl-2-linoleoyl-GPE (18:0/18:2)	MR Egger	17.7781	0.910155	0.0012034	0.890582	0.952
1-stearoyl-2-linoleoyl-GPE (18:0/18:2)	Inverse variance weighted	17.7974	0.931138	0.0012034	0.890582	0.952
Sphingomyelin (d18:2/24:1, d18:1/24:2)	MR Egger	35.6755	0.299574	0.0139528	0.111238	0.24
Sphingomyelin (d18:2/24:1, d18:1/24:2)	Inverse variance weighted	38.6664	0.228982	0.0139528	0.111238	0.24
1-palmitoyl-2-stearoyl-gpc (16:0/18:0)	MR Egger	23.6671	0.648712	0.000480122	0.957646	0.703
1-palmitoyl-2-stearoyl-gpc (16:0/18:0)	Inverse variance weighted	23.67	0.698831	0.000480122	0.957646	0.703
Oleate/vaccenate (18:1)	MR Egger	16.0419	0.714019	0.00504965	0.377465	0.685
Oleate/vaccenate (18:1)	Inverse variance weighted	16.8567	0.719756	0.00504965	0.377465	0.685
1-palmitoyl-2-docosahexaenoyl-gpc (16:0/22:6)	MR Egger	15.654	0.788767	-0.0078791	0.538753	0.839
1-palmitoyl-2-docosahexaenoyl-gpc (16:0/22:6)	Inverse variance weighted	16.0445	0.813671	-0.0078791	0.538753	0.839
1-(1-enyl-stearoyl)-2-oleoyl-GPE (p-18:0/18:1)	MR Egger	11.5424	0.827022	-0.0155547	0.133223	0.72
1-(1-enyl-stearoyl)-2-oleoyl-GPE (p-18:0/18:1)	Inverse variance weighted	14.0293	0.727181	-0.0155547	0.133223	0.72
1-stearoyl-2-arachidonoyl-GPE (18:0/20:4)	MR Egger	31.679	0.382604	0.00221229	0.763829	0.473
1-stearoyl-2-arachidonoyl-GPE (18:0/20:4)	Inverse variance weighted	31.7761	0.427646	0.00221229	0.763829	0.473
1-stearoyl-2-docosahexaenoyl-gpc (18:0/22:6)	MR Egger	16.3234	0.904856	-0.0143168	0.128839	0.848
1-stearoyl-2-docosahexaenoyl-gpc (18:0/22:6)	Inverse variance weighted	18.7903	0.845159	-0.0143168	0.128839	0.848
Sphingomyelin (d18:1/17:0, d17:1/18:0, d19:1/16:0)	MR Egger	16.0214	0.914189	0.00137719	0.881971	0.943
Sphingomyelin (d18:1/17:0, d17:1/18:0, d19:1/16:0)	Inverse variance weighted	16.0439	0.93514	0.00137719	0.881971	0.943
1-(1-enyl-palmitoyl)-2-arachidonoyl-GPE (p-16:0/20:4)	MR Egger	16.6371	0.548176	-0.00630992	0.596707	0.585
1-(1-enyl-palmitoyl)-2-arachidonoyl-GPE (p-16:0/20:4)	Inverse variance weighted	16.9273	0.594796	-0.00630992	0.596707	0.585
Myristoyl dihydrosphingomyelin (d18:0/14:0)	MR Egger	21.9078	0.785543	-0.00177194	0.814379	0.831
Myristoyl dihydrosphingomyelin (d18:0/14:0)	Inverse variance weighted	21.9639	0.821679	-0.00177194	0.814379	0.831
5-hydroxyindole sulfate	MR Egger	9.67939	0.882826	-0.0102106	0.423808	0.898
5-hydroxyindole sulfate	Inverse variance weighted	10.3531	0.888152	-0.0102106	0.423808	0.898
1-palmitoyl-2-dihomo-linolenoyl-GPC (16:0/20:3n3 or 6)	MR Egger	29.159	0.214206	-0.00233064	0.809778	0.323
1-palmitoyl-2-dihomo-linolenoyl-GPC (16:0/20:3n3 or 6)	Inverse variance weighted	29.2309	0.254378	-0.00233064	0.809778	0.323
1-(1-enyl-palmitoyl)-2-arachidonoyl-gpc (p-16:0/20:4)	MR Egger	36.0411	0.328167	0.00546337	0.387379	0.404
1-(1-enyl-palmitoyl)-2-arachidonoyl-gpc (p-16:0/20:4)	Inverse variance weighted	36.8791	0.337187	0.00546337	0.387379	0.404
Sphingomyelin (d18:1/21:0, d17:1/22:0, d16:1/23:0)	MR Egger	14.551	0.557733	0.0100868	0.334733	0.599
Sphingomyelin (d18:1/21:0, d17:1/22:0, d16:1/23:0)	Inverse variance weighted	15.5403	0.556626	0.0100868	0.334733	0.599
1-palmitoyl-2-arachidonoyl-GPE (16:0/20:4)	MR Egger	13.1827	0.723869	0.00504133	0.592417	0.787
1-palmitoyl-2-arachidonoyl-GPE (16:0/20:4)	Inverse variance weighted	13.4804	0.762278	0.00504133	0.592417	0.787
Lactosyl-N-palmitoyl-sphingosine (d18:1/16:0)	MR Egger	26.434	0.233514	0.0105578	0.301675	0.235
Lactosyl-N-palmitoyl-sphingosine (d18:1/16:0)	Inverse variance weighted	27.7782	0.224285	0.0105578	0.301675	0.235
Sphingomyelin (d18:0/18:0, d19:0/17:0)	MR Egger	31.824	0.238666	0.012604	0.167989	0.216
Sphingomyelin (d18:0/18:0, d19:0/17:0)	Inverse variance weighted	34.1898	0.194693	0.012604	0.167989	0.216
1-(1-enyl-palmitoyl)-2-oleoyl-gpc (p-16:0/18:1)	MR Egger	24.9265	0.300601	-0.00859496	0.295994	0.312
1-(1-enyl-palmitoyl)-2-oleoyl-gpc (p-16:0/18:1)	Inverse variance weighted	26.225	0.290361	-0.00859496	0.295994	0.312
1-(1-enyl-stearoyl)-2-arachidonoyl-GPE (p-18:0/20:4)	MR Egger	10.3726	0.9826	0.00508365	0.629618	0.979
1-(1-enyl-stearoyl)-2-arachidonoyl-GPE (p-18:0/20:4)	Inverse variance weighted	10.6118	0.986811	0.00508365	0.629618	0.979
Behenoyl dihydrosphingomyelin (d18:0/22:0)	MR Egger	31.5922	0.633402	-0.00873452	0.284785	0.627
Behenoyl dihydrosphingomyelin (d18:0/22:0)	Inverse variance weighted	32.7722	0.622909	-0.00873452	0.284785	0.627
1-(1-enyl-palmitoyl)-2-linoleoyl-GPC (p-16:0/18:2)	MR Egger	34.0578	0.0180914	0.00772659	0.628641	0.013
1-(1-enyl-palmitoyl)-2-linoleoyl-GPC (p-16:0/18:2)	Inverse variance weighted	34.4909	0.0229892	0.00772659	0.628641	0.013
1-(1-enyl-palmitoyl)-2-oleoyl-GPE (p-16:0/18:1)	MR Egger	18.6921	0.907366	-0.00471335	0.624363	0.909
1-(1-enyl-palmitoyl)-2-oleoyl-GPE (p-16:0/18:1)	Inverse variance weighted	18.9373	0.922886	-0.00471335	0.624363	0.909
1-palmitoyl-2-arachidonoyl-GPI (16:0/20:4)	MR Egger	17.6323	0.727552	-0.00325592	0.757654	0.776
1-palmitoyl-2-arachidonoyl-GPI (16:0/20:4)	Inverse variance weighted	17.7299	0.771969	-0.00325592	0.757654	0.776
1-palmitoyl-2-docosahexaenoyl-GPE (16:0/22:6)	MR Egger	13.094	0.665873	-0.0129409	0.113248	0.548
1-palmitoyl-2-docosahexaenoyl-GPE (16:0/22:6)	Inverse variance weighted	15.9016	0.530822	-0.0129409	0.113248	0.548
N-palmitoyl-sphinganine (d18:0/16:0)	MR Egger	26.0352	0.205108	-0.0038563	0.745529	0.279
N-palmitoyl-sphinganine (d18:0/16:0)	Inverse variance weighted	26.1693	0.244484	-0.0038563	0.745529	0.279
1-stearoyl-2-docosahexaenoyl-GPE (18:0/22:6)	MR Egger	29.4246	0.495385	-0.00791534	0.376906	0.507
1-stearoyl-2-docosahexaenoyl-GPE (18:0/22:6)	Inverse variance weighted	30.229	0.505493	-0.00791534	0.376906	0.507
Gamma-tocopherol/beta-tocopherol	MR Egger	15.7956	0.825899	0.00130228	0.902472	0.868
Gamma-tocopherol/beta-tocopherol	Inverse variance weighted	15.811	0.863241	0.00130228	0.902472	0.868
1-stearoyl-2-linoleoyl-GPI (18:0/18:2)	MR Egger	16.3747	0.926761	-0.00507646	0.55732	0.945
1-stearoyl-2-linoleoyl-GPI (18:0/18:2)	Inverse variance weighted	16.7281	0.937615	-0.00507646	0.55732	0.945
1,2-dilinoleoyl-GPE (18:2/18:2)	MR Egger	31.0182	0.227592	0.00134761	0.897816	0.268
1,2-dilinoleoyl-GPE (18:2/18:2)	Inverse variance weighted	31.0383	0.26957	0.00134761	0.897816	0.268
Phenylacetylglutamate	MR Egger	18.8103	0.534186	-0.0137383	0.34494	0.571
Phenylacetylglutamate	Inverse variance weighted	19.746	0.537397	-0.0137383	0.34494	0.571
1-(1-enyl-palmitoyl)-2-palmitoleoyl-GPC (P-16:0/16:1)	MR Egger	64.0879	0.000644031	-0.000925036	0.920345	0.002
1-(1-enyl-palmitoyl)-2-palmitoleoyl-GPC (P-16:0/16:1)	Inverse variance weighted	64.1083	0.000937719	-0.000925036	0.920345	0.002
Palmitoylcholine	MR Egger	24.7001	0.31163	-0.00246858	0.821958	0.381
Palmitoylcholine	Inverse variance weighted	24.7583	0.362865	-0.00246858	0.821958	0.381
Thioproline	MR Egger	25.9516	0.303157	0.000445884	0.964221	0.385
Thioproline	Inverse variance weighted	25.9539	0.355507	0.000445884	0.964221	0.385
1-linoleoyl-2-arachidonoyl-GPC (18:2/20:4n6)	MR Egger	24.7708	0.475274	0.00750132	0.325703	0.459
1-linoleoyl-2-arachidonoyl-GPC (18:2/20:4n6)	Inverse variance weighted	25.7759	0.475477	0.00750132	0.325703	0.459
1-linoleoyl-GPG (18:2)	MR Egger	16.9265	0.767403	0.000949742	0.902897	0.819
1-linoleoyl-GPG (18:2)	Inverse variance weighted	16.9418	0.812099	0.000949742	0.902897	0.819
1-(1-enyl-palmitoyl)-2-linoleoyl-GPE (p-16:0/18:2)	MR Egger	18.6861	0.542307	0.00442163	0.707628	0.602
1-(1-enyl-palmitoyl)-2-linoleoyl-GPE (p-16:0/18:2)	Inverse variance weighted	18.8308	0.595992	0.00442163	0.707628	0.602
1-(1-enyl-stearoyl)-2-linoleoyl-GPE (p-18:0/18:2)	MR Egger	14.6691	0.743386	-0.00973603	0.450322	0.741
1-(1-enyl-stearoyl)-2-linoleoyl-GPE (p-18:0/18:2)	Inverse variance weighted	15.2632	0.761157	-0.00973603	0.450322	0.741
1-stearoyl-2-oleoyl-GPI (18:0/18:1)	MR Egger	14.8704	0.867739	-0.00870282	0.460523	0.903
1-stearoyl-2-oleoyl-GPI (18:0/18:1)	Inverse variance weighted	15.4346	0.878383	-0.00870282	0.460523	0.903
1-myristoyl-2-arachidonoyl-GPC (14:0/20:4)	MR Egger	14.862	0.868093	0.000403777	0.958945	0.843
1-myristoyl-2-arachidonoyl-GPC (14:0/20:4)	Inverse variance weighted	14.8647	0.899417	0.000403777	0.958945	0.843
1-oleoyl-2-arachidonoyl-GPE (18:1/20:4)	MR Egger	40.5457	0.0344574	-0.00244717	0.780886	0.072
1-oleoyl-2-arachidonoyl-GPE (18:1/20:4)	Inverse variance weighted	40.6689	0.0443025	-0.00244717	0.780886	0.072
1-palmitoyl-2-oleoyl-GPI (16:0/18:1)	MR Egger	19.0517	0.698221	-0.0173839	0.141386	0.614
1-palmitoyl-2-oleoyl-GPI (16:0/18:1)	Inverse variance weighted	21.3713	0.616738	-0.0173839	0.141386	0.614
1-oleoyl-2-docosahexaenoyl-GPC (18:1/22:6)	MR Egger	26.9028	0.576949	-0.00642151	0.569253	0.586
1-oleoyl-2-docosahexaenoyl-GPC (18:1/22:6)	Inverse variance weighted	27.2342	0.610946	-0.00642151	0.569253	0.586
1-oleoyl-2-linoleoyl-GPE (18:1/18:2)	MR Egger	22.2227	0.875894	0.00349191	0.627161	0.914
1-oleoyl-2-linoleoyl-GPE (18:1/18:2)	Inverse variance weighted	22.4634	0.894514	0.00349191	0.627161	0.914
1-(1-enyl-palmitoyl)-2-palmitoyl-GPC (P-16:0/16:0)	MR Egger	46.1145	0.0395391	0.0090488	0.285314	0.043
1-(1-enyl-palmitoyl)-2-palmitoyl-GPC (P-16:0/16:0)	Inverse variance weighted	47.8729	0.0353376	0.0090488	0.285314	0.043
Oleoylcholine	MR Egger	19.304	0.311366	-0.00792213	0.617343	0.397
Oleoylcholine	Inverse variance weighted	19.5981	0.355896	-0.00792213	0.617343	0.397
Glycosyl-N-palmitoyl-sphingosine (d18:1/16:0)	MR Egger	14.4265	0.808231	-0.00819871	0.430491	0.824
Glycosyl-N-palmitoyl-sphingosine (d18:1/16:0)	Inverse variance weighted	15.0739	0.819224	-0.00819871	0.430491	0.824
Arachidonoylcholine	MR Egger	5.22075	0.997075	-0.0151811	0.191791	0.991
Arachidonoylcholine	Inverse variance weighted	7.06863	0.989535	-0.0151811	0.191791	0.991
2-methylserine	MR Egger	26.0257	0.351862	0.011868	0.0870798	0.487
2-methylserine	Inverse variance weighted	29.4769	0.244475	0.011868	0.0870798	0.487
(S)-3-hydroxybutyrylcarnitine	MR Egger	10.9064	0.861389	0.00693819	0.352981	0.818
(S)-3-hydroxybutyrylcarnitine	Inverse variance weighted	11.8183	0.856473	0.00693819	0.352981	0.818
Methylsuccinoylcarnitine	MR Egger	38.004	0.0983228	0.008091	0.387215	0.123
Methylsuccinoylcarnitine	Inverse variance weighted	39.0512	0.100687	0.008091	0.387215	0.123
Dihomo-linolenoyl-choline	MR Egger	28.6443	0.279059	0.00190875	0.876461	0.324
Dihomo-linolenoyl-choline	Inverse variance weighted	28.6725	0.326183	0.00190875	0.876461	0.324
Docosahexaenoylcholine	MR Egger	10.896	0.898717	-0.0177906	0.115671	0.793
Docosahexaenoylcholine	Inverse variance weighted	13.6283	0.80491	-0.0177906	0.115671	0.793
Glycocholate glucuronide (1)	MR Egger	24.7466	0.211297	0.0053517	0.617518	0.257
Glycocholate glucuronide (1)	Inverse variance weighted	25.065	0.24436	0.0053517	0.617518	0.257
Caffeic acid sulfate	MR Egger	26.8575	0.262081	-0.00278922	0.814259	0.353
Caffeic acid sulfate	Inverse variance weighted	26.9234	0.308035	-0.00278922	0.814259	0.353
Ascorbic acid 2-sulfate	MR Egger	20.338	0.6774	-0.00140225	0.811179	0.716
Ascorbic acid 2-sulfate	Inverse variance weighted	20.3964	0.725737	-0.00140225	0.811179	0.716
1-linoleoyl-2-linolenoyl-GPC (18:2/18:3)	MR Egger	10.7948	0.902859	0.0042142	0.404222	0.951
1-linoleoyl-2-linolenoyl-GPC (18:2/18:3)	Inverse variance weighted	11.5245	0.904933	0.0042142	0.404222	0.951
Catechol glucuronide	MR Egger	12.5586	0.704716	0.00943577	0.530795	0.734
Catechol glucuronide	Inverse variance weighted	12.9691	0.738254	0.00943577	0.530795	0.734
Furaneol sulfate	MR Egger	10.5508	0.648392	-0.000344685	0.981827	0.685
Furaneol sulfate	Inverse variance weighted	10.5513	0.720866	-0.000344685	0.981827	0.685
Ceramide (d18:1/24:1)	MR Egger	21.5583	0.759471	0.00416673	0.623436	0.814
Ceramide (d18:1/24:1)	Inverse variance weighted	21.805	0.79024	0.00416673	0.623436	0.814
N-oleoylserine	MR Egger	14.6167	0.688097	0.015028	0.199761	0.646
N-oleoylserine	Inverse variance weighted	16.3886	0.631214	0.015028	0.199761	0.646
Perfluorooctanesulfonate (PFOS)	MR Egger	18.0804	0.701208	-0.015084	0.16655	0.635
Perfluorooctanesulfonate (PFOS)	Inverse variance weighted	20.1275	0.634207	-0.015084	0.16655	0.635
Pimeloylcarnitine/3-methyladipoylcarnitine (C7-DC)	MR Egger	26.1566	0.454522	0.00290976	0.734425	0.509
Pimeloylcarnitine/3-methyladipoylcarnitine (C7-DC)	Inverse variance weighted	26.2749	0.503386	0.00290976	0.734425	0.509
1-palmitoleoyl-2-linolenoyl-GPC (16:1/18:3)	MR Egger	29.4125	0.0435651	0.00671729	0.627719	0.051
1-palmitoleoyl-2-linolenoyl-GPC (16:1/18:3)	Inverse variance weighted	29.8102	0.0542638	0.00671729	0.627719	0.051
Linoleoyl-arachidonoyl-glycerol (18:2/20:4) [1]	MR Egger	8.45179	0.971124	-0.000494697	0.942213	0.986
Linoleoyl-arachidonoyl-glycerol (18:2/20:4) [1]	Inverse variance weighted	8.45719	0.98145	-0.000494697	0.942213	0.986
Hexadecadienoate (16:2n6)	MR Egger	16.5262	0.347968	-0.00241727	0.900335	0.433
Hexadecadienoate (16:2n6)	Inverse variance weighted	16.5441	0.415676	-0.00241727	0.900335	0.433
Glycosyl-N-behenoyl-sphingadienine (d18:2/22:0)	MR Egger	22.3365	0.616247	-0.00712502	0.367922	0.656
Glycosyl-N-behenoyl-sphingadienine (d18:2/22:0)	Inverse variance weighted	23.1773	0.622897	-0.00712502	0.367922	0.656
4-hydroxyphenylacetylglutamine	MR Egger	25.5744	0.321368	-0.00539929	0.533937	0.318
4-hydroxyphenylacetylglutamine	Inverse variance weighted	26.0178	0.352263	-0.00539929	0.533937	0.318
Gamma-glutamyl-alpha-lysine	MR Egger	42.011	0.0560314	-0.000225914	0.975834	0.1
Gamma-glutamyl-alpha-lysine	Inverse variance weighted	42.0124	0.0713995	-0.000225914	0.975834	0.1
N-palmitoyl-sphingadienine (d18:2/16:0)	MR Egger	18.9379	0.332106	-0.0124797	0.360519	0.372
N-palmitoyl-sphingadienine (d18:2/16:0)	Inverse variance weighted	19.9217	0.337246	-0.0124797	0.360519	0.372
Linoleoyl-arachidonoyl-glycerol (18:2/20:4) [2]	MR Egger	31.5043	0.441022	0.00174746	0.839315	0.527
[truncated: 1,141 more rows]

## Sheet: Sheet7
Supplemental Table S7. UVMR analysis of the causal effects of inflammatory proteins on dental caries
[truncated: 456 more rows]

[truncated: 2 more sheets: Sheet8, Sheet9]
